# Supplementary material for: Cytolytic CD8+ T cells infiltrate germinal centers to limit ongoing HIV replication in spontaneous controller lymph nodes
Source: Sci Immunol. Author manuscript; Available in PMC 2023 May 31. (PMC10231436; doi:10.1126/sciimmunol.ade5872)
Supplement: Table S1 — HLA-optimal HIV peptides. [file NIHMS1903002-supplement-Table_S1.xlsx]

## Sheet: Sheet1
HLA Allele	Optimal Peptide	HIV Region
HLA-A*01	GSEELRSLY	Gag (p17)
	ISERILSTY	Rev
	RRGWEVLKY	Env (gp41)
	WRFDSRLAFH	Nef
	YFPDWQNYT	Nef
HLA-A*02	AIIRILQQL	Vpr
	ALVEICTEM	Pol (RT)
	FLGKIWPSYK	Gag (p2p7p1p6)
	GAFDLSFFL	Nef
	ILKEPVHGV	Pol (RT)
	KLTPLCVTL	Env (gp120)
	LLNATDIAV	Env (gp41)
	LTFGWCFKLV	Nef
	LVGPTPVNI	Pol (PR)
	PLTFGWCYKL	Nef
	RGPGRAFVTI	Env (gp120)
	RILQQLLFI	Vpr
	RIRQGLERA	Env (gp41)
	SLLNATDIAV	Env (gp41)
	SLYNTVATL	Gag (p17)
	SLYNTVATLY	Gag (p17)
	VIYQYMDDL	Pol (RT)
	VLAEAMSQV	Gag (p24)
	VLEWRFDSRL	Nef
	YTAFTIPSI	Pol (RT)
	YVDRFYKTL	Gag (p24)
HLA-A*03	AIFQSSMTK	Pol (RT)
	ALVEICTEMEK	Pol (RT)
	AVDLSHFLK	Nef
	AVFIHNFKRK	Pol (IN)
	ERILSTYLGR	Rev
	GIPHPAGLK	Pol (RT)
	HMYISKKAK	Vif
	KIRLRPGGK	Gag (p17)
	KLVDFRELNK	Pol (RT)
	KTKPPLPSVKK	Vif
	QIYPGIKVR	Pol (RT)
	QVPLRPMTYK	Nef
	RIRTWKSLVK	Vif
	RLAFHHVAR	Nef
	RLRDLLLIVTR	Env (gp41)
	RLRPGGKKK	Gag (p17)
	RLRPGGKKKY	Gag (p17)
	RMRGAHTNDVK	Pol (RT)
	TVYYGVPVWK	Env (gp120)
HLA-A*11	ACQGVGGPGHK	Gag (p24)
	AIFQSSMTK	Pol (RT)
	AVDLSHFLK	Nef
	AVFIHNFKRK	Pol (IN)
	GVGGPGHK	Gag (p24)
	IIATDIQTK	Pol (IN)
	IYQEPFKNLK	Pol (RT)
	PLRPMTYK	Nef
	QIIEQLIKK	Pol (RT)
	QIYAGIKVK	Pol (RT)
	QVPLRPMTYK	Nef
	SVITQACPK	Env (gp120)
	TLYCVHQK	Gag (p17)
	TLYCVHQKI	Gag (p17)
HLA-A*23	LRSLFLFSY	Env (gp41)
	RYLKDQQLL	Env (gp41)
HLA-A*24	KYKLKHIVW	Gag (p17)
	LFCASDAKAY	Env (gp120)
	RDYVDRFFKTL	Gag (p24)
	RYLKDQQLL	Env (gp41)
	RYPLTFGW	Nef
	VYYDPSKDL	Pol (RT)
	YLKDQQLL	Env (gp41)
HLA-A*25	EIIGDIRQAY	Env (gp120)
	ETINEEAAEW	Gag (p24)
	QAISPRTLNAW	Gag (p24)
HLA-A*26	ETFYVDGAANR	Pol (RT)
	ETKLGKAGY	Pol (RT)
	EVIPMFSAL	Gag (p24)
HLA-A*28	DTVLEEMNL	Pol (RT)
	ITLWQRPLV	Pol (RT)
HLA-A*29	FNCGGEFFY	Env (gp120)
	LYNTVATLY	Gag (p17)
	SFEPIPIHY	Env (gp120)
	SFNCGGEFFY	Env (gp120)
	YFPDWQNYT	Nef
HLA-A*30	HIGPGRAFY	Env (gp120)
	IVNRNRQGY	Env (gp41)
	KIQNFRVYY	Pol (IN)
	KLNWASQIY	Pol (RT)
	KQNPDIVIY	Pol (RT)
	KQNPDIVIYQY	Pol (RT)
	KYCWNLLQY	Env (gp41)
	LVWASRELERF	Gag (p17)
	RMRGAHTNDV	Pol (RT)
	RSLYNTVATLY	Gag (p17)
HLA-A*31	RLRDLLLIVTR	Env (gp41)
HLA-A*32	PIQKETWETW	Pol (RT)
	RIKQIINMW	Env (gp120)
HLA-A*33	EVAQRAYR	Env (gp41)
	EYRKILRQR	Vpu
	TRYPLTFGW	Nef
	VFAVLSIVNR	Env (gp41)
HLA-A*62	DVKQLTEVV	Pol (RT)
HLA-A*66	ETFYVDGAANR	Pol (RT)
HLA-A*68	DTVLEEMNL	Pol (PR)
	DTWAGVEAIIR	Vpr
	ETYGDTWTGV	Vpr
	GAETFYVDGA	Pol (RT)
	ITKGLGISYGR	Tat
	ITLWQRPLV	Pol (PR)
	IVTRIVELL	Env (gp41)
	QVSQNYPIV	Gag (p17)
HLA-A*74	ITLWQRPLV	Pol (PR)
HLA-B*07	FPRIWLHGL	Vpr
	FPVTPQVPL	Nef
	FPVTPQVPLR	Nef
	GPGHKARVL	Gag (p24)
	HPRVSSEVHI	Vif
	HPVHAGPIA	Gag (p24)
	IPRRIRQGL	Env (gp41)
	RPAEPVPLQL	Rev
	RPMTYKAAL	Nef
	RPNNNTRKSI	Env (gp120)
	RQDILDLWIY	Nef
	SPAIFQSSM	Pol (RT)
	SPRTLNAWV	Gag (p24)
	TPGPGVRYPL	Nef
	TPQDLNTML	Gag (p24)
	TPQVPLRPM	Nef
HLA-B*08	DCKTILKAL	Gag (p24)
	EIYKRWII	Gag (p24)
	ELRSLYNTV	Gag (p17)
	FLKEKGGL	Nef
	GGKKKYKL	Gag (p17)
	GGKKKYKLK	Gag (p17)
	GPKVKQWPL	Pol (RT)
	RQGLERALL	Env (gp41)
	RVKEKYQHL	Env (gp120)
	WPTVRERM	Nef
	YLKDQQLL	Env (gp41)
HLA-B*13	GQGQWTYQI	Pol (RT)
	GQMREPRGSDI	Gag (p24)
	RQANFLGKI	Gag (p2p7p1p6)
	RQDILDLWI	Nef
	RQYDQILIEI	Pol (PR)
	VQNLQGQMV	Gag (p24)
HLA-B*14	CRAPRKKGC	Gag (p2p7p1p6)
	DRFYKTLRA	Gag (p24)
	ERYLKDQQL	Env (gp41)
	IRYQYNVL	Pol (RT)
	SAEPVPLQL	Rev
	VRMYSPTSI	Gag (p24)
HLA-B*15	FKRKGGIGGY	Pol (IN)
	FQTKGLGISY	Tat
	GHQAAMQML	Gag (p24)
	GKKAIGTVL	Pol (PR)
	GLNKIVRMY	Gag (p24)
	HQAISPRTL	Gag (p24)
	ILKEPVHGVY	Pol (RT)
	IQQEFGIPY	Pol (IN)
	LVGKLNWASQIY	Pol (RT)
	RKAKIIRDY	Pol (IN)
	RMRRAEPAA	Nef
	SFNCGGEFF	Env (gp120)
	THLEGKIIL	Pol (IN)
	TQGYFPDWQNY	Nef
	VKVIEEKAF	Gag (p24)
	VTDSQYALGI	Pol (RT)
	WHLGHGVSI	Vif
	WRFDSRLAF	Nef
	YVDRFFKTL	Gag (p24)
HLA-B*18	AENLWVTVY	Env (gp120)
	FRDYVDRFYK	Gag (p24)
	LADQLIHLHY	Vif
	NETPGIRYQY	Pol (RT)
	NPEIVIYQY	Pol (RT)
	RRQDILDLWVY	Nef
	YETEVHNVW	Env (gp120)
	YPLTFGWCY	Nef
HLA-B*27	FRNQRKTVK	Gag (p2p7p1p6)
	GRRGWEALKY	Gag (gp41)
	IRLRPGGKK	Gag (p17)
	KRKGGIGGY	Pol (IN)
	KRWIILGLNK	Gag (p24)
	LRPMTYKAA	Nef
	QRGNFRNQRK	Gag (p2p7p1p6)
	RRQDILDLWI	Nef
	RRWIQLGLQK	Gag (p24)
	VRHFPRIWL	Vpr
HLA-B*35	DPNPQEVVL	Env (gp120)
	HPDIVIYQY	Pol (RT)
	HPVHAGPIA	Gag (p24)
	IPLTEEAEL	Pol (RT)
	NPPIPVGDIY	Gag (p24)
	NSSKVSQNY	Gag (p17)
	PPIPVGDIY	Gag (p24)
	RPQVPLRPMTY	Nef
	TAVPWNASW	Env (gp41)
	TVLDVGDAY	Pol (RT)
	VPLDEDFRKY	Pol (RT)
	VPLRPMTY	Nef
	VPVWKEATTTL	Env (gp120)
	WASRELERF	Gag (p17)
	YFPDWQNYT	Nef
HLA-B*37	YFPDWQNYT	Nef
HLA-B*38	MHEDIISLW	Env (gp120)
	WHLGQGVSI	Vif
HLA-B*39	GHQAAMQML	Gag (p24)
	TPQDLNTML	Gag (p24)
HLA-B*40	AEWDRVHPV	Gag (p24)
	GELDRWEKI	Gag (p17)
	GERIVDII	Pol (IN)
	IEAEVIPAET	Pol (IN)
	IEELRQHLL	Pol (RT)
	IEIKDTKEAL	Gag (p17)
	IETVPVKL	Pol (RT)
	KEKGGLEGL	Nef
	KELYPLTSL	Gag (p2p7p1p6)
	KETINEEAA	Gag (p24)
	LEKHGAITS	Nef
	QELKNSAVSL	Env (gp41)
	REPHNEWTK	Vpr
	SEGATPQDL	Gag (p24)
	TERQANFL	Gag (p2p7p1p6)
HLA-B*42	LPPIVAKEI	Pol (IN)
	RPQVPLRPM	Nef
	TPGPGVRYPL	Nef
	TPQDLNTML	Gag (p24)
	VPRRKAKII	Pol (IN)
	YPGIKVRQL	Pol (RT)
HLA-B*44	AENLWVTVY	Env (gp120)
	AENLWVTVYY	Env (gp120)
	AEQASQDVKNW	Gag (p24)
	EEKAFSPEV	Gag (p24)
	EEMNLPGRW	Pol (PR)
	LYNTVATLY	Gag (p17)
	RDYVDRFYKTL	Gag (p24)
HLA-B*45	AEAMSQVTNS	Gag (p2p7p1p6)
HLA-B*48	RQANFLGKI	Gag (p2p7p1p6)
	VKNWMTETL	Gag (p24)
HLA-B*49	TWEAWWTEYW	Pol (RT)
	YPLTFGWCY	Nef
HLA-B*50	LEKHGAITS	Nef
HLA-B*51	EAVRHFPRI	Vpr
	EKEGKISKI	Pol (RT)
	IPLGDAKLII	Vif
	IPLTEEAEL	Pol (RT)
	LPCRIKQII	Env (gp120)
	LPPVVAKEI	Pol (IN)
	RAIEAQQHL	Env (gp41)
	RPGGKKKYKL	Gag (p17)
	RPLVTIKI	Pol (PR)
	TAFTIPSI	Pol (RT)
HLA-B*52	RMYSPTSI	Gag (p24)
HLA-B*53	EPVDPRLEPW	Tat
	QASQEVKNW	Gag (p24)
	TPQDLNTML	Gag (p24)
	YPLTFGWCF	Nef
HLA-B*54	FPDWQNYTP	Nef
	FPISPIETV	Pol (PR)
	HVASGYIEA	Pol (IN)
	LPQGWKGSPA	Pol (RT)
HLA-B*55	VPVWKEATTT	Env (gp120)
HLA-B*57	AAFDLSFFL	Nef
	AVRHFPRIW	Vpr
	FSPEVIPMF	Gag (p24)
	HTQGYFPDW	Nef
	HTQGYFPDWQ	Nef
	IATESIVIW	Pol (RT)
	ISKKAKGWF	Vif
	ISPRTLNAW	Gag (p24)
	IVLPEKDSW	Pol (RT)
	KAAFDLSFF	Nef
	KAFSPEVI	Gag (p24)
	KAFSPEVIPMF	Gag (p24)
	KAIGTVLV	Pol (PR)
	KAVRLIKFLY	Rev
	KTAVQMAVF	Pol (IN)
	LGHGVSIEW	Vif
	LTFGWCFKL	Nef
	QASQEVKNW	Gag (p24)
	QAVRIIKILY	Rev
	STTVKAACWW	Pol (IN)
	TSTLQEQIGW	Gag (p24)
	YFPDWQNYT	Nef
	YTPGPGIRY	Nef
HLA-B*58	EPVDPRLEPW	Tat
	HTQGYFPDW	Nef
	IAMESIVIW	Pol (RT)
	KAAFDLSFF	Nef
	KAVRLIKFLY	Rev
	KAYETEVHNVW	Env (gp120)
	QASQEVKNW	Gag (p24)
	QTRVLAIERYL	Env (gp41)
	RSLYNTVATLY	Gag (p17)
	TSTLQEQIGW	Gag (p24)
HLA-B*62	GLNKIVRMY	Gag (p24)
	RMRRAEPAA	Nef
HLA-B*63	ISPRTLNAW	Gag (p24)
	KAFSPEVIPMF	Gag (p24)
	KAVRLIKFLY	Rev
	LTFGWCFKL	Nef
	RSLYNTVATLY	Gag (p17)
	YTPGPGIRY	Nef
HLA-B*81	LFLDGIDKA	Pol (IN)
	TPVNIIGRNML	Pol (PR)
	TPQDLNTML	Gag (p24)
	FPRIWLHGL	Vpr
HLA-Cw*01	CAPAGFAIL	Env (gp120)
	NSPTRREL	Pol (GagPol-TF p6)
	VIPMFSAL	Gag (p24)
	YSPVSILDI	Gag (p24)
HLA-Cw*03	AALDLSHFL	Nef
	RAIEAQQHL	Env (gp120)
	YVDRFFKTL	Gag (p24)
HLA-Cw*04	QASQEVKNW	Gag (p24)
	SFNCGGEFF	Env (gp120)
HLA-Cw*05	AEQASQEVKNWM	Gag (p24)
	HTDNGSNF	Pol (IN)
	SAEPVPLQL	Rev
HLA-Cw*06	YFPDWQNYT	Nef
HLA-Cw*07	KRQEILDLWVY	Nef
HLA-Cw*08	AAVDLSHFL	Nef
	HLVWASREL	Gag (p17)
	IVTDSQYAL	Pol (RT)
	KAAVDLSHFL	Nef
	RAEQASQEV	Gag (p24)
	RAIEAQQHM	Env (gp41)
	SAEPVPLQL	Rev
	TPQDLNTML	Gag (p24)
HLA-Cw*12	CCFHCQVC	Tat
	ILKEPVHGVY	Pol (RT)
	KQNPDIVIY	Pol (RT)
HLA-Cw*14	LYNTVATL	Gag (p17)
HLA-Cw*15	RAIEAQQHL	Env (gp41)
HLA-Cw*18	FRDYVDRFF	Gag (p24)
	VRDQAEHL	Pol (IN)
	VRMYSPVSI	Gag (p24)
	YRLGVGALI	Vpu
