# Supplementary material for: Cytolytic CD8+ T cells infiltrate germinal centers to limit ongoing HIV replication in spontaneous controller lymph nodes
Source: Sci Immunol. Author manuscript; Available in PMC 2023 May 31. (PMC10231436; doi:10.1126/sciimmunol.ade5872)
Supplement: Table S3 — Differentially expressed genes. [file NIHMS1903002-supplement-Table_S3.xlsx]

## Sheet: LN_vs_PB
	baseMean	log2FoldChange	pvalue	padj
ENSG00000092820_EZR	11791.6	0.509955	7.45235e-70	7.76088e-66
ENSG00000139679_LPAR6	874.405	1.39652	1.55243e-44	8.08348e-41
ENSG00000160588_MPZL3	721.045	1.5385	3.77132e-41	1.30915e-37
ENSG00000182718_ANXA2	4210.64	0.753246	2.70605e-40	7.0452e-37
ENSG00000026025_VIM	5476.2	0.639488	1.47441e-33	3.07089e-30
ENSG00000100097_LGALS1	604.77	1.19732	1.34125e-32	2.32796e-29
ENSG00000044574_HSPA5	4564.22	0.678779	1.46141e-31	2.17416e-28
ENSG00000160593_AMICA1	5603.58	0.807121	4.69195e-28	6.10774e-25
ENSG00000067082_KLF6	11817.4	0.436805	6.03886e-28	6.88398e-25
ENSG00000160789_LMNA	811.849	2.18366	6.61031e-28	6.88398e-25
ENSG00000100906_NFKBIA	2100.19	-0.892198	5.97989e-27	5.66133e-24
ENSG00000126246_IGFLR1	837.81	0.822184	1.23093e-26	1.06825e-23
ENSG00000197061_HIST1H4C	482.331	0.909217	5.71912e-26	4.58146e-23
ENSG00000010810_FYN	5823.84	-0.388297	1.14147e-25	8.49091e-23
ENSG00000136161_RCBTB2	992.246	1.1364	4.75416e-25	3.30065e-22
ENSG00000132530_XAF1	1319.43	-1.74605	2.64536e-24	1.7218e-21
ENSG00000167797_CDK2AP2	1252.72	0.762464	2.66576e-23	1.63302e-20
ENSG00000074800_ENO1	7529.73	0.420342	3.33827e-23	1.93138e-20
ENSG00000131981_LGALS3	261.834	1.19454	4.12214e-23	2.25936e-20
ENSG00000166598_HSP90B1	3101.9	0.470861	1.4048e-22	7.3148e-20
ENSG00000187118_CMC1	1384.64	-0.673376	1.54851e-22	7.67912e-20
ENSG00000197956_S100A6	1762.25	0.570607	4.04585e-22	1.91516e-19
ENSG00000067225_PKM	1746	0.59257	5.81096e-22	2.6311e-19
ENSG00000123416_TUBA1B	4035.02	1.25948	1.2341e-20	5.35498e-18
ENSG00000213949_ITGA1	494.166	1.70472	1.38454e-20	5.76743e-18
ENSG00000067560_RHOA	5458.49	0.425521	2.19748e-20	8.80176e-18
ENSG00000105281_SLC1A5	650.507	0.933988	2.61984e-20	1.01048e-17
ENSG00000118503_TNFAIP3	6431.56	-0.445451	3.19007e-20	1.18648e-17
ENSG00000023191_RNH1	1507.19	0.515029	3.87697e-20	1.39223e-17
ENSG00000126709_IFI6	1983.33	-2.4875	5.29008e-20	1.83636e-17
ENSG00000128228_SDF2L1	371.478	0.892246	5.86409e-20	1.91269e-17
ENSG00000279296_RP11-609D21.3	387.739	-1.71471	5.87728e-20	1.91269e-17
ENSG00000113088_GZMK	3442.43	0.920066	3.863e-19	1.21907e-16
ENSG00000125347_IRF1	3106.18	-0.865222	4.08163e-19	1.25018e-16
ENSG00000282851_BISPR	375.679	-1.6742	7.50329e-19	2.23255e-16
ENSG00000197536_C5orf56	624.808	-0.784803	1.06522e-18	3.08145e-16
ENSG00000167552_TUBA1A	2902.08	1.01512	1.25636e-18	3.53616e-16
ENSG00000087074_PPP1R15A	1424.98	0.897684	1.35794e-18	3.72146e-16
ENSG00000135916_ITM2C	2507.7	0.95374	2.57886e-18	6.88621e-16
ENSG00000204592_HLA-E	32894.4	-0.388658	8.80615e-18	2.29268e-15
ENSG00000180739_S1PR5	348.885	-1.19942	1.29555e-17	3.29071e-15
ENSG00000196843_ARID5A	1305.42	-0.619793	1.42319e-17	3.52882e-15
ENSG00000186470_BTN3A2	3475.8	-0.334883	2.04392e-17	4.9501e-15
ENSG00000102007_PLP2	1571.63	0.482778	5.82886e-17	1.37959e-14
ENSG00000137965_IFI44	1041.97	-1.97179	1.54844e-16	3.58343e-14
ENSG00000213928_IRF9	1729.99	-1.14813	1.79304e-16	4.05928e-14
ENSG00000119917_IFIT3	1241.81	-3.93859	2.10228e-16	4.65812e-14
ENSG00000090861_AARS	1016.99	0.704059	3.22784e-16	7.00306e-14
ENSG00000106560_GIMAP2	928.983	-0.862203	3.78936e-16	8.05356e-14
ENSG00000197958_RPL12	1977.49	-0.389286	4.05103e-16	8.43748e-14
ENSG00000166794_PPIB	2547.34	0.403632	4.9496e-16	1.01069e-13
ENSG00000157514_TSC22D3	8958.6	0.336925	8.17858e-16	1.63043e-13
ENSG00000185745_IFIT1	1036.86	-3.84005	8.45432e-16	1.63043e-13
ENSG00000198763_MT-ND2	19306.8	0.259558	8.38634e-16	1.63043e-13
ENSG00000177700_POLR2L	408.472	0.514196	1.25125e-15	2.36918e-13
ENSG00000135250_SRPK2	685.058	-0.604152	1.72128e-15	3.14481e-13
ENSG00000229474_PATL2	913.156	-0.92664	1.69523e-15	3.14481e-13
ENSG00000123353_ORMDL2	562.19	0.552534	2.4352e-15	4.37244e-13
ENSG00000133106_EPSTI1	769.402	-2.20386	2.49768e-15	4.40861e-13
ENSG00000111537_IFNG	369.307	1.41527	2.95545e-15	5.12968e-13
ENSG00000167286_CD3D	7516.36	0.271034	3.46721e-15	5.91926e-13
ENSG00000160791_CCR5	911.114	0.945816	3.97032e-15	6.66885e-13
ENSG00000189067_LITAF	4968.23	-0.314366	4.32224e-15	7.14473e-13
ENSG00000142669_SH3BGRL3	15899.7	0.321201	9.3673e-15	1.52424e-12
ENSG00000196684_HSH2D	342.287	-1.42565	1.02146e-14	1.63654e-12
ENSG00000167004_PDIA3	4404.65	0.452871	1.13892e-14	1.79708e-12
ENSG00000088179_PTPN4	911.111	-0.604492	1.32872e-14	2.06527e-12
ENSG00000185507_IRF7	930.081	-1.43827	1.66586e-14	2.55122e-12
ENSG00000124256_ZBP1	420.124	-1.26294	2.397e-14	3.61773e-12
ENSG00000068024_HDAC4	395.096	-0.759034	4.84596e-14	7.20941e-12
ENSG00000183486_MX2	1993.69	-1.6028	5.01991e-14	7.36301e-12
ENSG00000112343_TRIM38	1057.03	-0.606596	7.14215e-14	1.03303e-11
ENSG00000108518_PFN1	8604.03	0.276061	9.01717e-14	1.28637e-11
ENSG00000154451_GBP5	1447.04	-0.985429	9.4952e-14	1.33626e-11
ENSG00000183918_SH2D1A	4696.03	0.423077	1.21672e-13	1.68946e-11
ENSG00000143198_MGST3	568.31	0.496741	1.54064e-13	2.11108e-11
ENSG00000136490_LIMD2	1190.52	-0.424278	1.74014e-13	2.35348e-11
ENSG00000089127_OAS1	1345.07	-1.98702	2.97759e-13	3.97547e-11
ENSG00000117228_GBP1	1683.8	-1.05159	4.88398e-13	6.35772e-11
ENSG00000149925_ALDOA	8554.06	0.274813	4.84988e-13	6.35772e-11
ENSG00000235162_C12orf75	682.229	-0.732484	5.35604e-13	6.88615e-11
ENSG00000031698_SARS	1708.97	0.432793	5.70617e-13	7.24683e-11
ENSG00000157873_TNFRSF14	1105.45	-0.490324	6.08373e-13	7.63325e-11
ENSG00000133321_RARRES3	3397.81	-0.436944	6.41087e-13	7.94795e-11
ENSG00000198668_CALM1	6527.91	0.265291	6.77326e-13	8.29844e-11
ENSG00000271503_CCL5	24942.3	-0.298063	7.34768e-13	8.89753e-11
ENSG00000119537_KDSR	312.499	0.907808	8.45512e-13	1.01209e-10
ENSG00000212907_MT-ND4L	6864.97	0.241945	8.68578e-13	1.02788e-10
ENSG00000182934_SRPR	1894.65	0.332408	8.89917e-13	1.0413e-10
ENSG00000096384_HSP90AB1	4158.52	0.576011	9.08629e-13	1.05138e-10
ENSG00000185885_IFITM1	7583.21	-1.29749	1.00677e-12	1.13987e-10
ENSG00000197448_GSTK1	1714.3	-0.372098	1.00699e-12	1.13987e-10
ENSG00000125995_ROMO1	245.573	0.552984	1.07652e-12	1.20547e-10
ENSG00000090104_RGS1	1713.15	1.19661	1.10216e-12	1.22106e-10
ENSG00000140332_TLE3	846.411	0.611081	1.34156e-12	1.47063e-10
ENSG00000179218_CALR	1525.32	0.592379	1.36318e-12	1.47877e-10
ENSG00000115415_STAT1	4839.35	-1.44533	1.4836e-12	1.5928e-10
ENSG00000173812_EIF1	6331	0.313725	1.59361e-12	1.69345e-10
ENSG00000168329_CX3CR1	236.616	-2.10161	2.01399e-12	2.11855e-10
ENSG00000240972_MIF	1030.17	0.400971	2.8121e-12	2.92852e-10
ENSG00000163545_NUAK2	227.75	-1.03725	3.10344e-12	3.19993e-10
ENSG00000163564_PYHIN1	1729.85	-0.403502	3.17372e-12	3.2403e-10
ENSG00000095139_ARCN1	1478.44	0.422752	4.90814e-12	4.96247e-10
ENSG00000176485_PLA2G16	415.354	0.583029	5.91119e-12	5.91915e-10
ENSG00000092841_MYL6	6828.1	0.230715	6.21941e-12	6.16847e-10
ENSG00000161960_EIF4A1	3817.43	0.334095	6.92617e-12	6.80463e-10
ENSG00000134539_KLRD1	1582.33	-0.983527	1.04248e-11	1.00665e-09
ENSG00000145675_PIK3R1	1021.26	-0.541947	1.04397e-11	1.00665e-09
ENSG00000110031_LPXN	4595.24	0.38346	1.09169e-11	1.04302e-09
ENSG00000064666_CNN2	2598.84	0.397607	1.15357e-11	1.09212e-09
ENSG00000141506_PIK3R5	720.459	-0.623992	1.56147e-11	1.46496e-09
ENSG00000157601_MX1	3725.12	-1.73931	1.58144e-11	1.47046e-09
ENSG00000132274_TRIM22	4441.99	-0.901751	1.84941e-11	1.7044e-09
ENSG00000126432_PRDX5	1296.84	0.406674	1.94379e-11	1.77567e-09
ENSG00000134802_SLC43A3	432.729	0.92167	3.12903e-11	2.82499e-09
ENSG00000258232_RP11-161H23.5	158.331	0.974638	3.14672e-11	2.82499e-09
ENSG00000213719_CLIC1	3633.7	0.379505	3.39509e-11	3.02192e-09
ENSG00000152684_PELO	746.553	0.721097	3.43875e-11	3.03484e-09
ENSG00000225630_MTND2P28	557.932	0.288945	3.60518e-11	3.15498e-09
ENSG00000198727_MT-CYB	35282.7	0.260223	4.16566e-11	3.6151e-09
ENSG00000188229_TUBB4B	1435.59	0.892161	4.49921e-11	3.87229e-09
ENSG00000151651_ADAM8	609.484	-0.791274	4.70325e-11	4.01472e-09
ENSG00000120875_DUSP4	1486.53	0.87103	5.10724e-11	4.32413e-09
ENSG00000111335_OAS2	2512.11	-1.19298	5.26181e-11	4.41907e-09
ENSG00000078596_ITM2A	2837.81	0.452432	5.67553e-11	4.7284e-09
ENSG00000120306_CYSTM1	211.719	0.835173	6.13293e-11	5.06892e-09
ENSG00000163519_TRAT1	1680.06	0.448819	6.81468e-11	5.58804e-09
ENSG00000138642_HERC6	744.21	-1.67209	7.32297e-11	5.95793e-09
ENSG00000169554_ZEB2	2950.11	-0.395909	7.69574e-11	6.16488e-09
ENSG00000178562_CD28	448.108	1.03948	7.66797e-11	6.16488e-09
ENSG00000138496_PARP9	2332.99	-1.1302	7.94245e-11	6.31394e-09
ENSG00000055332_EIF2AK2	1386	-1.13036	8.6006e-11	6.73433e-09
ENSG00000172115_CYCS	1195.71	0.396041	8.543e-11	6.73433e-09
ENSG00000005844_ITGAL	6131.42	0.430413	1.08849e-10	8.45932e-09
ENSG00000180096_SEPT1	1470.5	0.337638	1.09929e-10	8.47998e-09
ENSG00000136286_MYO1G	1898.62	0.611857	1.22774e-10	9.40125e-09
ENSG00000153283_CD96	6098.72	0.302366	1.30578e-10	9.92586e-09
ENSG00000134107_BHLHE40	341.145	-1.17841	1.32378e-10	9.96863e-09
ENSG00000142227_EMP3	1807.37	0.332055	1.33056e-10	9.96863e-09
ENSG00000196419_XRCC6	4891.54	0.20605	1.38069e-10	1.02704e-08
ENSG00000158717_RNF166	1132.91	-0.474054	1.46907e-10	1.08503e-08
ENSG00000087086_FTL	5700.35	0.271082	1.59375e-10	1.16882e-08
ENSG00000071082_RPL31	4858.89	-0.278642	1.61314e-10	1.17477e-08
ENSG00000164924_YWHAZ	16331.9	0.185875	1.69892e-10	1.22865e-08
ENSG00000160932_LY6E	1442.65	-1.03076	1.81034e-10	1.3002e-08
ENSG00000188313_PLSCR1	815.064	-1.32326	1.82884e-10	1.30449e-08
ENSG00000198832_SELM	256.729	0.621845	2.37437e-10	1.68209e-08
ENSG00000091436_AC013461.1	145.763	1.2393	2.64606e-10	1.86189e-08
ENSG00000090013_BLVRB	172.294	1.00542	2.702e-10	1.8885e-08
ENSG00000142676_RPL11	3928.52	-0.260619	3.13353e-10	2.17551e-08
ENSG00000169583_CLIC3	333.554	-0.751128	3.18203e-10	2.19455e-08
ENSG00000060982_BCAT1	237.209	1.41198	3.77873e-10	2.58892e-08
ENSG00000105404_RABAC1	2808.71	0.399365	3.86147e-10	2.62832e-08
ENSG00000145649_GZMA	1640.72	0.901993	4.56504e-10	3.08704e-08
ENSG00000159111_MRPL10	1512.34	-0.361278	4.69179e-10	3.15228e-08
ENSG00000127022_CANX	3130.76	0.356964	4.9464e-10	3.30204e-08
ENSG00000198189_HSD17B11	522.835	-0.398825	5.80201e-10	3.84854e-08
ENSG00000137441_FGFBP2	1423.66	-1.00259	6.42779e-10	4.21e-08
ENSG00000198786_MT-ND5	16045.2	0.248118	6.42346e-10	4.21e-08
ENSG00000135048_TMEM2	808.782	0.555348	9.47105e-10	6.16447e-08
ENSG00000166986_MARS	2336.61	0.415791	1.10537e-09	7.14989e-08
ENSG00000187608_ISG15	1780.41	-1.50994	1.16251e-09	7.47309e-08
ENSG00000140853_NLRC5	4647.56	-0.394724	1.33356e-09	8.52008e-08
ENSG00000067066_SP100	2766.37	-0.581711	1.37904e-09	8.75692e-08
ENSG00000084207_GSTP1	1527.27	0.330695	1.76581e-09	1.11449e-07
ENSG00000140575_IQGAP1	2795.17	0.322513	2.0681e-09	1.29742e-07
ENSG00000131236_CAP1	3344.86	0.276724	2.21749e-09	1.38281e-07
ENSG00000026751_SLAMF7	5017.41	0.556742	2.38883e-09	1.48079e-07
ENSG00000168685_IL7R	2681.51	-0.858059	2.48108e-09	1.52887e-07
ENSG00000167553_TUBA1C	556.091	0.947326	2.52214e-09	1.54503e-07
ENSG00000277791_PSMB3	1501.6	0.301923	2.56006e-09	1.55909e-07
ENSG00000213203_GIMAP1	512.934	-0.657387	2.62272e-09	1.58797e-07
ENSG00000069667_RORA	973.953	-0.532083	2.78549e-09	1.67677e-07
ENSG00000234741_GAS5	1060.86	-0.421327	2.85762e-09	1.7103e-07
ENSG00000177409_SAMD9L	1234.69	-1.00026	3.14478e-09	1.87141e-07
ENSG00000105953_OGDH	1828.27	0.429485	3.36183e-09	1.98921e-07
ENSG00000143384_MCL1	927.423	-0.562485	3.86821e-09	2.27591e-07
ENSG00000135604_STX11	344.892	0.858823	4.43935e-09	2.59727e-07
ENSG00000184979_USP18	792.393	-1.59733	4.57686e-09	2.66276e-07
ENSG00000111331_OAS3	1882.67	-1.6456	4.75919e-09	2.75345e-07
ENSG00000118705_RPN2	2758.05	0.284641	5.03629e-09	2.89767e-07
ENSG00000027869_SH2D2A	591.123	-0.276416	5.07854e-09	2.90593e-07
ENSG00000109943_CRTAM	1280.01	0.499336	5.26223e-09	2.99458e-07
ENSG00000223865_HLA-DPB1	5303.47	-0.349846	5.47754e-09	3.10017e-07
ENSG00000008517_IL32	8078.62	0.427537	5.76937e-09	3.24769e-07
ENSG00000120438_TCP1	1207.3	0.329943	5.98278e-09	3.34971e-07
ENSG00000137628_DDX60	1014.43	-0.880845	6.05615e-09	3.37266e-07
ENSG00000167565_SERTAD3	220.61	0.792382	6.61941e-09	3.66673e-07
ENSG00000185201_IFITM2	3619.46	-0.912679	7.44126e-09	4.10017e-07
ENSG00000050165_DKK3	1355.62	0.870503	7.87793e-09	4.31794e-07
ENSG00000167468_GPX4	664.569	0.375003	8.02728e-09	4.37676e-07
ENSG00000113263_ITK	3232.19	-0.355564	8.23113e-09	4.46453e-07
ENSG00000006125_AP2B1	2016.31	0.48028	8.42834e-09	4.54781e-07
ENSG00000099860_GADD45B	121.195	-0.946202	8.49619e-09	4.56079e-07
ENSG00000099341_PSMD8	1296.92	0.350883	8.56462e-09	4.57394e-07
ENSG00000136147_PHF11	900.196	-0.632131	8.66959e-09	4.583e-07
ENSG00000142541_RPL13A	13861.3	-0.254181	8.63114e-09	4.583e-07
ENSG00000163947_ARHGEF3	2048.74	-0.437129	9.73272e-09	5.11902e-07
ENSG00000259529_RP11-468E2.4	293.039	-0.929607	1.0941e-08	5.7256e-07
ENSG00000120265_PCMT1	1437.66	0.320142	1.12741e-08	5.87042e-07
ENSG00000103363_TCEB2	689.818	0.254367	1.20063e-08	6.22057e-07
ENSG00000174231_PRPF8	2016.95	0.352512	1.21821e-08	6.28039e-07
ENSG00000125354_SEPT6	941.62	-0.364104	1.38656e-08	7.11311e-07
ENSG00000104408_EIF3E	1135.24	-0.31394	1.39813e-08	7.13734e-07
ENSG00000204387_C6orf48	727.931	-0.355389	1.4321e-08	7.27506e-07
ENSG00000167261_DPEP2	107.988	-1.26696	1.56537e-08	7.91349e-07
ENSG00000102879_CORO1A	13132.5	0.32315	1.58246e-08	7.96123e-07
ENSG00000080822_CLDND1	5758.89	0.549443	1.65501e-08	8.25861e-07
ENSG00000198431_TXNRD1	644.928	0.604688	1.65743e-08	8.25861e-07
ENSG00000112306_RPS12	4048.17	-0.287601	1.76453e-08	8.75039e-07
ENSG00000139687_RB1	682.869	0.572527	1.86635e-08	9.21145e-07
ENSG00000133318_RTN3	1161.88	0.354669	2.22434e-08	1.09265e-06
ENSG00000105220_GPI	1682.9	0.351506	2.28609e-08	1.11771e-06
ENSG00000175197_DDIT3	399.835	0.53422	2.41332e-08	1.17441e-06
ENSG00000143878_RHOB	79.781	1.10724	2.44402e-08	1.18382e-06
ENSG00000170989_S1PR1	1614.62	-0.946224	2.69016e-08	1.29103e-06
ENSG00000188846_RPL14	1938.81	-0.272751	2.6832e-08	1.29103e-06
ENSG00000198931_APRT	1082.19	0.31239	2.71452e-08	1.29674e-06
ENSG00000136514_RTP4	226.656	-1.34511	2.84122e-08	1.35107e-06
ENSG00000156299_TIAM1	106.165	2.00974	2.90275e-08	1.37405e-06
ENSG00000254838_GVINP1	632.351	-0.463605	3.48022e-08	1.63996e-06
ENSG00000109475_RPL34	4420.64	-0.251298	3.55743e-08	1.66879e-06
ENSG00000172531_PPP1CA	3292.46	0.210567	3.72296e-08	1.73602e-06
ENSG00000185880_TRIM69	789.313	-0.588188	3.73409e-08	1.73602e-06
ENSG00000188042_ARL4C	1354.59	0.36505	4.11618e-08	1.90515e-06
ENSG00000111913_FAM65B	1635.73	-0.595793	4.30095e-08	1.98186e-06
ENSG00000186298_PPP1CC	796.493	-0.519472	4.48693e-08	2.05845e-06
ENSG00000144713_RPL32	2418.56	-0.229102	4.81072e-08	2.19732e-06
ENSG00000168439_STIP1	1098.42	0.454938	4.94328e-08	2.23823e-06
ENSG00000217555_CKLF	413.373	0.351277	4.93038e-08	2.23823e-06
ENSG00000164687_FABP5	268.439	0.732339	5.02659e-08	2.2661e-06
ENSG00000067057_PFKP	1025.9	0.481078	5.28539e-08	2.36232e-06
ENSG00000145592_RPL37	1615	-0.320811	5.27935e-08	2.36232e-06
ENSG00000160408_ST6GALNAC6	1072.83	-0.414203	5.31293e-08	2.36448e-06
ENSG00000116161_CACYBP	998.864	0.390282	5.67161e-08	2.51337e-06
ENSG00000136213_CHST12	1174.4	-0.528538	6.66227e-08	2.93987e-06
ENSG00000221983_UBA52	1988.99	-0.211671	6.71992e-08	2.9528e-06
ENSG00000150753_CCT5	1212.95	0.328881	6.7973e-08	2.97425e-06
ENSG00000139193_CD27	1679.87	0.64044	7.09362e-08	3.09092e-06
ENSG00000277734_TRAC	11475.6	0.170829	7.12631e-08	3.09223e-06
ENSG00000005022_SLC25A5	1313.67	0.337333	7.19942e-08	3.11099e-06
ENSG00000135899_SP110	1635.86	-0.647886	7.70823e-08	3.31709e-06
ENSG00000244270_RPL32P29	38.9664	-0.977917	7.87494e-08	3.37488e-06
ENSG00000141522_ARHGDIA	260.126	0.498787	9.90872e-08	4.22907e-06
ENSG00000138646_HERC5	654.968	-1.5395	1.02835e-07	4.3711e-06
ENSG00000116663_FBXO6	314.691	-0.874024	1.04384e-07	4.4189e-06
ENSG00000004468_CD38	382.991	-2.02378	1.04959e-07	4.42529e-06
ENSG00000128245_YWHAH	122.922	1.10832	1.06814e-07	4.48532e-06
ENSG00000100243_CYB5R3	650.614	0.416477	1.07971e-07	4.51571e-06
ENSG00000115649_CNPPD1	848.7	0.298084	1.18886e-07	4.95233e-06
ENSG00000079263_SP140	641.91	-0.692061	1.19467e-07	4.95671e-06
ENSG00000106153_CHCHD2	2224.49	0.223629	1.20011e-07	4.95951e-06
ENSG00000168209_DDIT4	1256.3	0.598424	1.23548e-07	5.08547e-06
ENSG00000104814_MAP4K1	612.554	0.307561	1.30567e-07	5.35324e-06
ENSG00000011009_LYPLA2	821.375	0.304467	1.3161e-07	5.37484e-06
ENSG00000196262_PPIA	5684.07	0.2287	1.4682e-07	5.97258e-06
ENSG00000176340_COX8A	810.129	0.241817	1.49013e-07	6.0382e-06
ENSG00000196230_TUBB	3560.94	0.818051	1.65508e-07	6.68061e-06
ENSG00000019582_CD74	10218	-0.365148	1.87824e-07	7.5521e-06
ENSG00000101347_SAMHD1	1121.99	-0.527646	1.98662e-07	7.95719e-06
ENSG00000103254_FAM173A	45.1485	1.32556	2.00049e-07	7.98204e-06
ENSG00000145287_PLAC8	109.282	-0.953711	2.04934e-07	8.13686e-06
ENSG00000205413_SAMD9	1183.65	-0.704767	2.05492e-07	8.13686e-06
ENSG00000084733_RAB10	1251.48	0.388882	2.18847e-07	8.63285e-06
ENSG00000100100_PIK3IP1	3771.35	-0.306912	2.2672e-07	8.90966e-06
ENSG00000181036_FCRL6	1075.85	-0.807228	2.35284e-07	9.21145e-06
ENSG00000124172_ATP5E	1195.41	0.255892	2.39164e-07	9.32828e-06
ENSG00000129562_DAD1	815.881	0.312136	2.43817e-07	9.47429e-06
ENSG00000102317_RBM3	2265.68	0.341929	2.47381e-07	9.55142e-06
ENSG00000162739_SLAMF6	2662.3	-0.26965	2.48553e-07	9.55142e-06
ENSG00000267120_AD000671.6	64.8922	0.849969	2.4848e-07	9.55142e-06
ENSG00000090520_DNAJB11	485.599	0.602513	2.49631e-07	9.55755e-06
ENSG00000198918_RPL39	1623.14	-0.265533	2.55823e-07	9.75874e-06
ENSG00000099917_MED15	1363.51	-0.35493	2.69656e-07	1.02489e-05
ENSG00000153094_BCL2L11	483.859	-0.675474	2.7982e-07	1.05965e-05
ENSG00000163565_IFI16	3410.14	-0.544749	2.88049e-07	1.08686e-05
ENSG00000204261_PSMB8-AS1	2062.57	-0.25833	2.94156e-07	1.10284e-05
ENSG00000251301_RP11-81H14.2	59.507	-1.43986	2.94402e-07	1.10284e-05
ENSG00000170581_STAT2	1149.68	-0.811395	3.05057e-07	1.13866e-05
ENSG00000174886_NDUFA11	500.8	0.328288	3.10792e-07	1.15592e-05
ENSG00000166595_FAM96B	378.182	0.317403	3.17684e-07	1.17735e-05
ENSG00000166710_B2M	183621	-0.180266	3.26389e-07	1.20533e-05
ENSG00000197756_RPL37A	2368.91	-0.245467	3.3948e-07	1.24924e-05
ENSG00000163131_CTSS	1680.8	-0.408956	3.44746e-07	1.26415e-05
ENSG00000119922_IFIT2	787.271	-1.58185	3.46074e-07	1.26457e-05
ENSG00000143507_DUSP10	1817.27	0.541664	3.47763e-07	1.26629e-05
ENSG00000117226_GBP3	802.078	-0.487653	4.07765e-07	1.47961e-05
ENSG00000127824_TUBA4A	2655.88	0.685308	4.58948e-07	1.65954e-05
ENSG00000108298_RPL19	5662.67	-0.160116	4.63902e-07	1.67165e-05
ENSG00000135114_OASL	5366.57	-0.440852	4.98765e-07	1.79108e-05
ENSG00000220842_RP11-572P18.1	6036.67	-0.224278	5.10474e-07	1.82683e-05
ENSG00000099817_POLR2E	909.326	0.316939	5.19047e-07	1.85115e-05
ENSG00000111801_BTN3A3	2087.74	-0.321047	5.27452e-07	1.87471e-05
ENSG00000111640_GAPDH	16452.9	0.222988	5.30649e-07	1.87965e-05
ENSG00000084623_EIF3I	1225.89	0.322397	5.40389e-07	1.90767e-05
ENSG00000262246_CORO7	983.196	0.419703	5.46527e-07	1.92281e-05
ENSG00000105254_TBCB	1154.68	0.231211	5.50263e-07	1.92944e-05
ENSG00000160752_FDPS	739.066	0.332945	5.69991e-07	1.99191e-05
ENSG00000179144_GIMAP7	1939.88	-0.311833	5.76084e-07	2.00647e-05
ENSG00000132471_WBP2	824.998	0.29975	5.94426e-07	2.06345e-05
ENSG00000086598_TMED2	2551.88	0.214456	5.97455e-07	2.06708e-05
ENSG00000002549_LAP3	848.653	-0.928592	6.02563e-07	2.07784e-05
ENSG00000217801_RP11-465B22.3	72.1168	1.38453	6.07468e-07	2.08785e-05
ENSG00000100300_TSPO	1017.99	0.282912	6.34104e-07	2.17222e-05
ENSG00000178809_TRIM73	89.6376	-0.46641	6.48808e-07	2.21531e-05
ENSG00000213689_TREX1	792.432	-0.896009	6.68761e-07	2.27597e-05
ENSG00000110011_DNAJC4	276.905	-0.595502	6.7299e-07	2.2829e-05
ENSG00000172673_THEMIS	2605.29	0.350633	6.93132e-07	2.3436e-05
ENSG00000104823_ECH1	1537.56	0.274903	7.09605e-07	2.39153e-05
ENSG00000013374_NUB1	1059.12	-0.491108	7.36062e-07	2.47269e-05
ENSG00000139192_TAPBPL	910.478	-0.549824	7.78597e-07	2.60717e-05
ENSG00000185989_RASA3	674.21	-0.496566	7.84094e-07	2.61717e-05
ENSG00000082153_BZW1	2995.5	0.244339	8.30035e-07	2.76166e-05
ENSG00000110955_ATP5B	7297.45	0.156987	8.47469e-07	2.81009e-05
ENSG00000111669_TPI1	3441.92	0.259678	8.49989e-07	2.81009e-05
ENSG00000103257_SLC7A5	275.086	1.05193	8.6286e-07	2.84362e-05
ENSG00000146285_SCML4	459.018	-0.606322	8.81722e-07	2.89661e-05
ENSG00000204525_HLA-C	40818.7	-0.212828	8.91814e-07	2.92055e-05
ENSG00000159433_STARD9	191.967	0.923207	8.99639e-07	2.93694e-05
ENSG00000108953_YWHAE	195.5	0.380047	9.18813e-07	2.99016e-05
ENSG00000163644_PPM1K	727.638	-0.628099	9.31764e-07	3.01348e-05
ENSG00000272758_RP11-299J3.8	148.806	0.676696	9.29293e-07	3.01348e-05
ENSG00000008018_PSMB1	2658.84	0.221033	9.38542e-07	3.026e-05
ENSG00000148248_SURF4	3297.95	0.331256	9.80325e-07	3.15096e-05
ENSG00000081320_STK17B	5920.98	0.322052	1.05443e-06	3.37872e-05
ENSG00000163659_TIPARP	262.453	0.828905	1.0891e-06	3.47912e-05
ENSG00000162645_GBP2	3013.64	-0.376435	1.15626e-06	3.68234e-05
ENSG00000068028_RASSF1	1270.63	-0.265422	1.16906e-06	3.71177e-05
ENSG00000162244_RPL29	2137.41	-0.244373	1.17541e-06	3.72057e-05
ENSG00000155366_RHOC	228.337	0.815516	1.18484e-06	3.73906e-05
ENSG00000140264_SERF2	2254.06	0.181891	1.21557e-06	3.82444e-05
ENSG00000187764_SEMA4D	895.95	0.390606	1.27134e-06	3.98786e-05
ENSG00000147162_OGT	2104.67	-0.343189	1.28168e-06	4.00822e-05
ENSG00000108771_DHX58	302.122	-1.45037	1.34632e-06	4.19777e-05
ENSG00000231500_RPS18	6707.56	-0.262401	1.39185e-06	4.32677e-05
ENSG00000112695_COX7A2	975.485	0.251954	1.41574e-06	4.38797e-05
ENSG00000092529_CAPN3	162.536	0.994839	1.42265e-06	4.3963e-05
ENSG00000101182_PSMA7	2426.57	0.226156	1.66207e-06	5.12094e-05
ENSG00000163754_GYG1	1024.68	0.446308	1.6908e-06	5.17912e-05
ENSG00000185650_ZFP36L1	1628.06	0.413322	1.6909e-06	5.17912e-05
ENSG00000168906_MAT2A	1088.67	0.474553	1.73914e-06	5.29671e-05
ENSG00000172936_MYD88	2751.34	-0.445228	1.73946e-06	5.29671e-05
ENSG00000099204_ABLIM1	1602.23	-0.489479	1.74697e-06	5.30407e-05
ENSG00000165280_VCP	3561.19	0.265704	1.7645e-06	5.34171e-05
ENSG00000143977_SNRPG	713.757	0.322392	1.93124e-06	5.82956e-05
ENSG00000129226_CD68	469.094	-0.855911	1.9442e-06	5.83484e-05
ENSG00000166441_RPL27A	5064.6	-0.181104	1.9437e-06	5.83484e-05
ENSG00000130813_C19orf66	1011.74	-0.579537	2.07145e-06	6.19888e-05
ENSG00000150687_PRSS23	208.813	-1.19666	2.09709e-06	6.25763e-05
ENSG00000156482_RPL30	4177.52	-0.205158	2.18504e-06	6.50142e-05
ENSG00000122566_HNRNPA2B1	3920.51	0.277348	2.23642e-06	6.61651e-05
ENSG00000234964_FABP5P7	45.3445	1.08696	2.23273e-06	6.61651e-05
ENSG00000146859_TMEM140	331.876	-0.820371	2.26432e-06	6.68006e-05
ENSG00000145050_MANF	84.4219	0.972016	2.29717e-06	6.75782e-05
ENSG00000107771_CCSER2	1838.65	-0.354441	2.36837e-06	6.94766e-05
ENSG00000178104_PDE4DIP	755.861	0.476758	2.42708e-06	7.0999e-05
ENSG00000198839_ZNF277	165.319	-0.516334	2.49927e-06	7.2906e-05
ENSG00000143815_LBR	2225.46	0.265093	2.60161e-06	7.56794e-05
ENSG00000174851_YIF1A	465.722	0.39051	2.6544e-06	7.69999e-05
ENSG00000274020_LINC01138	100.501	-0.699116	2.68316e-06	7.76177e-05
ENSG00000172183_ISG20	2345.22	-0.927615	2.71124e-06	7.82129e-05
ENSG00000137770_CTDSPL2	470.675	0.440345	2.73416e-06	7.86563e-05
ENSG00000139187_KLRG1	1849.15	-0.26246	2.76379e-06	7.90717e-05
ENSG00000206337_HCP5	1068.97	-0.380862	2.7611e-06	7.90717e-05
ENSG00000006025_OSBPL7	569.794	-0.510828	2.77212e-06	7.90928e-05
ENSG00000221963_APOL6	1137.25	-0.613005	2.9241e-06	8.3201e-05
ENSG00000247774_PCED1B-AS1	974.382	-0.229031	2.95516e-06	8.38556e-05
ENSG00000160683_CXCR5	542.924	0.732314	3.58065e-06	0.000101329
ENSG00000203879_GDI1	236.423	0.55735	3.79522e-06	0.000107109
ENSG00000164032_H2AFZ	1231.13	0.204645	3.84751e-06	0.000108292
ENSG00000182173_TSEN54	1291.2	-0.30737	3.95577e-06	0.000111039
ENSG00000160888_IER2	2166.09	-0.327474	3.9914e-06	0.000111738
ENSG00000173193_PARP14	1474.48	-0.571865	4.08465e-06	0.000114042
ENSG00000205045_SLFN12L	1087.29	-0.394225	4.10124e-06	0.000114199
ENSG00000154760_SLFN13	342.432	-0.639065	4.24499e-06	0.000117886
ENSG00000187514_PTMA	5121.04	-0.203132	4.27224e-06	0.000118327
ENSG00000129128_SPCS3	922.839	0.389762	4.33682e-06	0.000119797
ENSG00000121410_A1BG	76.0995	0.662362	4.41795e-06	0.000121716
ENSG00000114867_EIF4G1	721.169	0.487039	4.63735e-06	0.000127258
ENSG00000152518_ZFP36L2	483.428	-0.45762	4.64356e-06	0.000127258
ENSG00000156587_UBE2L6	3048.63	-0.472304	4.80835e-06	0.000131428
ENSG00000175221_MED16	973.394	0.302118	4.82786e-06	0.000131616
ENSG00000130303_BST2	1060.04	-0.739515	4.99346e-06	0.000135775
ENSG00000026950_BTN3A1	2361.15	-0.319221	5.10039e-06	0.000138322
ENSG00000137193_PIM1	749.583	-0.516738	5.22161e-06	0.000140875
ENSG00000167208_SNX20	1345.92	-0.440497	5.21249e-06	0.000140875
ENSG00000178685_PARP10	655.858	-0.778299	5.2524e-06	0.00014134
ENSG00000198843_SELT	2581.38	0.190492	5.49646e-06	0.000147526
ENSG00000214706_IFRD2	484.758	0.382628	5.56107e-06	0.000148876
ENSG00000279753_AC011558.5	79.2654	0.403971	5.67483e-06	0.000151532
ENSG00000196329_GIMAP5	3136.03	-0.268383	6.17564e-06	0.000164484
ENSG00000136942_RPL35	1076.71	-0.214746	6.20063e-06	0.000164728
ENSG00000117676_RPS6KA1	1102.85	-0.342555	6.2574e-06	0.000165392
ENSG00000245910_SNHG6	204.28	-0.328722	6.25103e-06	0.000165392
ENSG00000133574_GIMAP4	3412.99	-0.303706	6.41729e-06	0.000169189
ENSG00000102580_DNAJC3	662.525	0.396395	6.44186e-06	0.000169408
ENSG00000173113_TRMT112	1024.02	0.238781	6.51854e-06	0.000170993
ENSG00000162654_GBP4	1896.97	-0.572337	6.8021e-06	0.000177982
ENSG00000060971_ACAA1	765.047	-0.284933	6.98525e-06	0.000182317
ENSG00000074842_MYDGF	498.487	0.366814	7.05819e-06	0.00018376
ENSG00000118418_HMGN3	276.574	-0.392918	7.24914e-06	0.000188261
ENSG00000107201_DDX58	1254.42	-0.715292	7.66044e-06	0.000198246
ENSG00000137200_CMTR1	305.608	-0.532537	7.6717e-06	0.000198246
ENSG00000168405_CMAHP	201.725	-0.746938	7.86288e-06	0.000202683
ENSG00000143575_HAX1	666.658	0.292266	7.90033e-06	0.000203104
ENSG00000152778_IFIT5	610.537	-0.836473	7.91819e-06	0.000203104
ENSG00000110917_MLEC	180.813	0.727624	8.15604e-06	0.000208193
ENSG00000116459_ATP5F1	1807.77	0.23691	8.15659e-06	0.000208193
ENSG00000188559_RALGAPA2	147.139	0.797799	8.24992e-06	0.00021006
ENSG00000281103_TRG-AS1	309.797	-0.585593	8.27493e-06	0.000210183
ENSG00000099795_NDUFB7	368.539	0.312268	8.37716e-06	0.000212262
ENSG00000113369_ARRDC3	2498.15	-0.301346	8.75995e-06	0.000221423
ENSG00000184613_NELL2	2461.9	0.289141	8.95884e-06	0.000225902
ENSG00000178177_LCORL	143.16	-0.710598	9.09241e-06	0.000228716
ENSG00000136240_KDELR2	869.307	0.399174	9.13136e-06	0.000229142
ENSG00000267002_RP11-242D8.1	167.521	-0.494206	9.36519e-06	0.000234445
ENSG00000129084_PSMA1	1479.41	0.220341	9.74107e-06	0.00024327
ENSG00000179115_FARSA	584.698	0.390682	1.02102e-05	0.000254376
ENSG00000196141_SPATS2L	204.002	-0.884461	1.05302e-05	0.000261723
ENSG00000128989_ARPP19	1211.38	0.347901	1.07519e-05	0.000266596
ENSG00000258461_RP11-164J13.1	68.0411	1.18391	1.09023e-05	0.000269683
ENSG00000165704_HPRT1	423.537	0.391541	1.11066e-05	0.000274085
ENSG00000080824_HSP90AA1	3566.15	0.219302	1.14031e-05	0.000280737
ENSG00000142534_RPS11	3497.88	-0.190313	1.16786e-05	0.000286842
ENSG00000141295_SCRN2	592.708	-0.396087	1.17258e-05	0.000287324
ENSG00000234127_TRIM26	638.291	-0.437621	1.24219e-05	0.000303667
ENSG00000155090_KLF10	513.809	-0.588735	1.2644e-05	0.000308371
ENSG00000198055_GRK6	118.459	0.633653	1.28161e-05	0.000311838
ENSG00000146731_CCT6A	1299.38	0.310314	1.32184e-05	0.000320878
ENSG00000125356_NDUFA1	1208.95	0.230061	1.35803e-05	0.000328896
ENSG00000117281_CD160	214.984	-0.821705	1.36867e-05	0.000330702
ENSG00000167232_ZNF91	655.31	-0.490329	1.42981e-05	0.000344677
ENSG00000178980_SEPW1	719.622	0.250498	1.43424e-05	0.000344947
ENSG00000205758_CRYZL1	291.206	-0.510177	1.48354e-05	0.00035598
ENSG00000214174_AMZ2P1	78.2933	-1.01357	1.49577e-05	0.000358091
ENSG00000145425_RPS3A	7628.39	-0.238385	1.50369e-05	0.000359161
ENSG00000158985_CDC42SE2	8964.27	-0.180587	1.51943e-05	0.000362091
ENSG00000119632_IFI27L2	210.954	0.385262	1.53356e-05	0.000364623
ENSG00000168016_TRANK1	1567.71	-0.447891	1.54266e-05	0.000365952
ENSG00000059378_PARP12	147.215	-1.08226	1.559e-05	0.000368251
ENSG00000165678_GHITM	3676.52	0.182809	1.55943e-05	0.000368251
ENSG00000122376_FAM35A	214.393	0.730978	1.58134e-05	0.00037258
ENSG00000026508_CD44	11496.1	0.194061	1.59693e-05	0.000375405
ENSG00000008988_RPS20	2161.29	-0.177607	1.62403e-05	0.000380915
ENSG00000144354_CDCA7	403.426	-0.775639	1.63527e-05	0.00038269
ENSG00000145494_NDUFS6	288.593	0.343911	1.65354e-05	0.000386098
ENSG00000125656_CLPP	584.406	0.278795	1.66933e-05	0.000388912
ENSG00000121716_PILRB	550.363	-0.444993	1.68318e-05	0.000391264
ENSG00000108375_RNF43	62.8245	-1.29627	1.6952e-05	0.000392307
ENSG00000172215_CXCR6	371.931	0.730784	1.69352e-05	0.000392307
ENSG00000114030_KPNA1	1397.95	0.405795	1.70619e-05	0.000393975
ENSG00000089737_DDX24	2124.81	0.234029	1.72485e-05	0.000397402
ENSG00000075234_TTC38	300.807	-0.547732	1.72996e-05	0.000397699
ENSG00000113013_HSPA9	1193.95	0.334232	1.79485e-05	0.000411709
ENSG00000130066_SAT1	1304.81	-0.565578	1.81787e-05	0.000416073
ENSG00000101367_MAPRE1	1344.6	0.269524	1.83575e-05	0.000419244
ENSG00000174353_STAG3L3	885.082	-0.284657	1.84807e-05	0.000421134
ENSG00000130770_ATPIF1	933.133	0.222091	1.91974e-05	0.00043651
ENSG00000155660_PDIA4	911.689	0.410188	1.94866e-05	0.000442121
ENSG00000174917_C19orf70	282.584	0.357666	1.98188e-05	0.000448681
ENSG00000090273_NUDC	936.888	0.26984	2.04295e-05	0.000461502
ENSG00000274265_CH17-189H20.1	75.2747	-0.43406	2.05401e-05	0.000462997
ENSG00000108848_LUC7L3	660.093	-0.41806	2.0753e-05	0.000466785
ENSG00000117450_PRDX1	830.273	0.367048	2.0921e-05	0.00046955
ENSG00000089692_LAG3	281.075	-0.751378	2.19905e-05	0.000490384
ENSG00000105552_BCAT2	156.145	0.715572	2.19515e-05	0.000490384
ENSG00000142168_SOD1	1730.16	0.211714	2.19326e-05	0.000490384
ENSG00000139641_ESYT1	2415.6	0.280595	2.2127e-05	0.000492374
ENSG00000113407_TARS	827.119	0.584626	2.238e-05	0.000496941
ENSG00000130255_RPL36	1574.53	-0.187734	2.2653e-05	0.000501932
ENSG00000142507_PSMB6	1141.66	0.267908	2.28384e-05	0.000504965
ENSG00000170906_NDUFA3	275.1	0.249416	2.32894e-05	0.000513847
ENSG00000163840_DTX3L	1211.55	-0.609935	2.33623e-05	0.000514365
ENSG00000173930_SLCO4C1	46.9776	-1.17299	2.35838e-05	0.000518148
ENSG00000136628_EPRS	1097.97	0.276294	2.3909e-05	0.000524186
ENSG00000137265_IRF4	645.35	0.500601	2.45314e-05	0.000536701
ENSG00000073849_ST6GAL1	1193.79	-0.373683	2.52267e-05	0.000549605
ENSG00000112773_FAM46A	59.1298	-1.98769	2.51774e-05	0.000549605
ENSG00000070010_UFD1L	689.268	0.335832	2.53155e-05	0.000550388
ENSG00000147854_UHRF2	234.285	-0.573321	2.5506e-05	0.000553373
ENSG00000197019_SERTAD1	341.053	0.576549	2.57775e-05	0.000558101
ENSG00000165169_DYNLT3	693.604	0.335876	2.60395e-05	0.000562605
ENSG00000177917_ARL6IP6	497.976	0.331979	2.65761e-05	0.000573009
ENSG00000152495_CAMK4	1005.22	-0.45809	2.66759e-05	0.000573973
ENSG00000090006_LTBP4	244.147	0.607853	2.67888e-05	0.00057419
ENSG00000176018_LYSMD3	174.406	0.610724	2.67962e-05	0.00057419
ENSG00000111653_ING4	731.655	-0.361062	2.68592e-05	0.000574201
ENSG00000122026_RPL21	4260.95	-0.257825	2.69071e-05	0.000574201
ENSG00000204389_HSPA1A	669.688	0.738036	2.71133e-05	0.000577418
ENSG00000104529_EEF1D	3358.33	-0.187564	2.73191e-05	0.000580615
ENSG00000181061_HIGD1A	898.019	0.286672	2.83558e-05	0.00060142
ENSG00000139644_TMBIM6	9415.27	0.141284	2.86208e-05	0.000605806
ENSG00000182179_UBA7	1661.2	-0.520016	2.92189e-05	0.000617213
ENSG00000111639_MRPL51	366.96	0.310454	3.00011e-05	0.000632146
ENSG00000213809_KLRK1	6310.13	-0.19923	3.00473e-05	0.000632146
ENSG00000001631_KRIT1	212.529	-0.532097	3.08305e-05	0.000647317
ENSG00000023445_BIRC3	687.717	-0.467382	3.09105e-05	0.00064769
ENSG00000148362_C9orf142	890.717	-0.34981	3.15038e-05	0.000658797
ENSG00000131370_SH3BP5	127.242	-1.17564	3.1755e-05	0.000662719
ENSG00000155363_MOV10	690.589	-0.570681	3.2042e-05	0.000667371
ENSG00000127084_FGD3	3237.95	-0.286226	3.22375e-05	0.000669769
ENSG00000150637_CD226	40.5568	-1.36658	3.22858e-05	0.000669769
ENSG00000085721_RRN3	486.615	0.426507	3.28837e-05	0.000680816
ENSG00000174946_GPR171	1322.93	-0.292532	3.29786e-05	0.000681426
ENSG00000188822_CNR2	192.921	0.867629	3.30629e-05	0.000681816
ENSG00000275302_CCL4	1553.51	0.701984	3.31596e-05	0.000682459
ENSG00000160654_CD3G	7931.46	0.268852	3.33071e-05	0.000684142
ENSG00000197157_SND1	1027.97	0.276305	3.33895e-05	0.000684486
ENSG00000178209_PLEC	1313.06	0.366463	3.43575e-05	0.000702945
ENSG00000212694_LINC01089	86.5304	-0.907843	3.45095e-05	0.00070467
ENSG00000183258_DDX41	569.406	0.389977	3.45822e-05	0.000704773
ENSG00000107798_LIPA	1143.23	-0.335207	3.55994e-05	0.000724086
ENSG00000196924_FLNA	2710.78	0.271844	3.6713e-05	0.000745282
ENSG00000172943_PHF8	322.878	0.438575	3.73088e-05	0.000755903
ENSG00000198034_RPS4X	7235.26	-0.216881	3.76806e-05	0.000760476
ENSG00000234745_HLA-B	58694.1	-0.169923	3.76191e-05	0.000760476
ENSG00000117616_RSRP1	954.371	-0.399513	4.08156e-05	0.000822154
ENSG00000115267_IFIH1	482.863	-0.819328	4.19429e-05	0.000842257
ENSG00000124942_AHNAK	4218.09	0.286615	4.19753e-05	0.000842257
ENSG00000132467_UTP3	121.988	0.612907	4.21738e-05	0.000844612
ENSG00000166333_ILK	946.82	0.276878	4.22966e-05	0.000845444
ENSG00000047849_MAP4	1352.42	0.251048	4.32427e-05	0.000862699
ENSG00000118058_KMT2A	1544.09	0.229109	4.35813e-05	0.000867793
ENSG00000256594_RP11-705C15.2	472.74	-0.444262	4.47374e-05	0.000889113
ENSG00000162496_DHRS3	186.615	1.04478	4.5805e-05	0.000908597
ENSG00000048028_USP28	750.844	-0.40058	4.65893e-05	0.000920646
ENSG00000163902_RPN1	2166.7	0.265062	4.6556e-05	0.000920646
ENSG00000197535_MYO5A	418.532	0.42105	4.73315e-05	0.000933542
ENSG00000119686_FLVCR2	66.8084	1.96045	4.81553e-05	0.000946158
ENSG00000164466_SFXN1	667.878	0.429843	4.82437e-05	0.000946158
ENSG00000198755_RPL10A	2489.34	-0.165421	4.81835e-05	0.000946158
ENSG00000170889_RPS9	2486.53	-0.188495	4.87826e-05	0.000954929
ENSG00000131174_COX7B	724.84	0.233791	4.89343e-05	0.0009561
ENSG00000086065_CHMP5	454.473	-0.555069	4.986e-05	0.000972364
ENSG00000215440_NPEPL1	123.626	-0.743007	5.02884e-05	0.000978885
ENSG00000135404_CD63	832.09	0.358675	5.16783e-05	0.00100219
ENSG00000171860_C3AR1	164.088	-0.917375	5.15929e-05	0.00100219
ENSG00000100316_RPL3	17107.3	-0.203106	5.22062e-05	0.00101055
ENSG00000123609_NMI	685.481	-0.493179	5.26148e-05	0.00101657
ENSG00000184588_PDE4B	1847.48	-0.249057	5.34024e-05	0.00102987
ENSG00000160014_CALM3	290.714	0.373565	5.36266e-05	0.00103229
ENSG00000152558_TMEM123	1076.08	-0.687797	5.48278e-05	0.00105285
ENSG00000182185_RAD51B	114.13	-0.689152	5.48968e-05	0.00105285
ENSG00000185905_C16orf54	518.538	-0.558679	5.50717e-05	0.00105426
ENSG00000124357_NAGK	427.809	0.380215	5.64765e-05	0.00107917
ENSG00000161970_RPL26	1843.08	-0.210536	5.69551e-05	0.00108632
ENSG00000083457_ITGAE	2373.62	0.558909	5.70844e-05	0.0010868
ENSG00000205336_ADGRG1	340.065	-0.791227	5.82347e-05	0.00110667
ENSG00000174903_RAB1B	666.627	0.330145	5.93655e-05	0.00112611
ENSG00000165264_NDUFB6	259.361	0.322392	5.99194e-05	0.00113455
ENSG00000101474_APMAP	5655.72	0.200832	6.0472e-05	0.00114293
ENSG00000126790_L3HYPDH	95.7341	-0.989683	6.06531e-05	0.00114428
ENSG00000265972_TXNIP	4918.46	-0.355447	6.09444e-05	0.00114769
ENSG00000198830_HMGN2	3966.07	-0.151809	6.12326e-05	0.00115104
ENSG00000163349_HIPK1	463.957	0.524386	6.18061e-05	0.00115764
ENSG00000164054_SHISA5	4324.95	-0.269316	6.17647e-05	0.00115764
ENSG00000152601_MBNL1	5106.53	0.192354	6.20948e-05	0.00115942
ENSG00000166750_SLFN5	2902.91	-0.334601	6.21238e-05	0.00115942
ENSG00000068079_IFI35	893.595	-0.668975	6.29857e-05	0.00117341
ENSG00000257524_RP11-203J24.9	78.8578	-0.882917	6.36271e-05	0.00118324
ENSG00000141543_EIF4A3	669.945	0.331781	6.4625e-05	0.00119965
ENSG00000123728_RAP2C	498.4	0.359364	6.65395e-05	0.00123299
ENSG00000154832_CXXC1	677.935	-0.315782	6.68452e-05	0.00123646
ENSG00000057704_TMCC3	64.7698	-2.34871	6.75272e-05	0.00124686
ENSG00000177410_ZFAS1	425.387	-0.280822	6.92109e-05	0.00127569
ENSG00000128272_ATF4	1071.86	0.350185	6.9548e-05	0.00127657
ENSG00000167996_FTH1	6782	-0.254232	6.95202e-05	0.00127657
ENSG00000241978_AKAP2	257.483	-0.951545	6.96267e-05	0.00127657
ENSG00000132849_INADL	175.081	0.697095	7.02243e-05	0.00128527
ENSG00000134684_YARS	2882.63	0.206107	7.17943e-05	0.00131169
ENSG00000110321_EIF4G2	5628.9	0.141799	7.24419e-05	0.00132121
ENSG00000147576_ADHFE1	133.978	-1.07199	7.30182e-05	0.00132939
ENSG00000136810_TXN	323.742	0.383937	7.47562e-05	0.00135866
ENSG00000204619_PPP1R11	514.235	0.280143	7.65178e-05	0.00138825
ENSG00000269556_TMEM185A	102.987	-0.894232	7.66713e-05	0.00138862
ENSG00000168675_LDLRAD4	678.263	0.591075	7.70812e-05	0.00139362
ENSG00000137267_TUBB2A	287.525	0.876379	7.81308e-05	0.00141015
ENSG00000206190_ATP10A	40.6887	-1.83364	7.91216e-05	0.00142556
ENSG00000106952_TNFSF8	334.03	0.659314	8.01122e-05	0.00143855
ENSG00000177576_C18orf32	796.654	0.262615	8.01609e-05	0.00143855
ENSG00000182162_P2RY8	4493.52	-0.315482	8.0257e-05	0.00143855
ENSG00000092199_HNRNPC	6879.85	0.165057	8.1519e-05	0.00145866
ENSG00000181381_DDX60L	477.407	-0.721115	8.23713e-05	0.00147069
ENSG00000243927_MRPS6	1182.64	0.255604	8.25989e-05	0.00147069
ENSG00000273445_RP11-1399P15.1	34.2342	-0.892025	8.26154e-05	0.00147069
ENSG00000162894_FCMR	778.919	-0.331268	8.35354e-05	0.00148453
ENSG00000133067_LGR6	378.557	0.891506	8.37477e-05	0.00148577
ENSG00000109519_GRPEL1	367.094	0.446193	8.4725e-05	0.00149801
ENSG00000126067_PSMB2	1065.93	0.244808	8.46718e-05	0.00149801
ENSG00000169093_ASMTL	572.242	0.332887	8.59156e-05	0.00151648
ENSG00000160856_FCRL3	2250.94	-0.311422	8.6276e-05	0.00152027
ENSG00000163874_ZC3H12A	300.743	-0.525207	8.76034e-05	0.00154105
ENSG00000160783_PMF1	527.385	0.320873	8.77582e-05	0.00154117
ENSG00000124406_ATP8A1	720.381	-0.362435	8.83201e-05	0.00154843
ENSG00000171223_JUNB	305.692	-0.450348	8.9586e-05	0.00156798
ENSG00000112079_STK38	1476.83	-0.339235	9.04627e-05	0.00157855
ENSG00000159842_ABR	654.577	0.371575	9.0493e-05	0.00157855
ENSG00000174738_NR1D2	189.743	-0.769109	9.08353e-05	0.00158187
ENSG00000240891_PLCXD2	162.096	0.567666	9.26262e-05	0.00161037
ENSG00000069424_KCNAB2	1015.97	0.289673	9.37534e-05	0.00162725
ENSG00000013441_CLK1	2001.1	-0.335837	9.50761e-05	0.00164746
ENSG00000105655_ISYNA1	115.432	0.909558	9.849e-05	0.00170378
ENSG00000180389_ATP5EP2	29.3096	0.535537	0.000100778	0.00174047
ENSG00000137642_SORL1	1789.73	-0.37947	0.000103337	0.00178171
ENSG00000123329_ARHGAP9	1794.04	-0.245826	0.000104817	0.00180423
ENSG00000108424_KPNB1	598.14	-0.528978	0.000105118	0.00180462
ENSG00000116824_CD2	7527.47	-0.140293	0.000105186	0.00180462
ENSG00000055163_CYFIP2	3992.96	0.21735	0.00010674	0.00182827
ENSG00000064012_CASP8	1363.31	-0.312614	0.000107626	0.00184042
ENSG00000170348_TMED10	1877.38	0.204612	0.000109177	0.00186084
ENSG00000231389_HLA-DPA1	5313.08	-0.237952	0.000109167	0.00186084
ENSG00000102144_PGK1	7154.89	0.150679	0.000111571	0.00189854
ENSG00000163563_MNDA	103.755	-0.945433	0.000113824	0.00193371
ENSG00000087302_C14orf166	557.757	0.261043	0.000114877	0.00194841
ENSG00000065135_GNAI3	2200.33	0.216814	0.000115676	0.00195878
ENSG00000130164_LDLR	503.883	0.577454	0.000117121	0.00198003
ENSG00000124767_GLO1	1128.83	0.296965	0.000118036	0.00199226
ENSG00000088970_KIZ	417.73	-0.472981	0.000119151	0.00200783
ENSG00000116251_RPL22	603.746	-0.244359	0.000119956	0.00201814
ENSG00000185624_P4HB	2188.59	0.209028	0.000123449	0.00207355
ENSG00000131503_ANKHD1	534.945	0.568207	0.000125282	0.00209902
ENSG00000182899_RPL35A	1511.9	-0.185173	0.000125369	0.00209902
ENSG00000107679_PLEKHA1	467.662	-0.446362	0.00012796	0.00213897
ENSG00000070756_PABPC1	1967.97	-0.265795	0.00012837	0.00213927
ENSG00000171840_NINJ2	309.048	0.354838	0.000128389	0.00213927
ENSG00000125826_RBCK1	1252.73	-0.394481	0.000130072	0.0021615
ENSG00000136279_DBNL	1702.14	0.20252	0.000130191	0.0021615
ENSG00000137845_ADAM10	1078.44	-0.280663	0.000130346	0.0021615
ENSG00000174586_ZNF497	32.7454	1.29598	0.000130858	0.00216653
ENSG00000149273_RPS3	12585.2	-0.197782	0.000132542	0.00219095
ENSG00000113811_SELK	722.913	0.257554	0.000133394	0.00220153
ENSG00000181896_ZNF101	502.25	0.336083	0.000136267	0.00224538
ENSG00000110090_CPT1A	189.09	0.680687	0.000140897	0.00231504
ENSG00000110619_CARS	884.584	0.302439	0.000141161	0.00231504
ENSG00000241343_RPL36A	839.55	-0.209208	0.000141012	0.00231504
ENSG00000124201_ZNFX1	1758.42	-0.419924	0.000142094	0.00232668
ENSG00000087087_SRRT	312.128	0.423759	0.000143223	0.00234149
ENSG00000265206_RP5-1171I10.5	43.0402	-0.687314	0.000144114	0.00235235
ENSG00000186468_RPS23	2564.9	-0.182612	0.000145177	0.00236231
ENSG00000215301_DDX3X	2664.31	0.270725	0.00014502	0.00236231
ENSG00000159618_ADGRG5	335.084	-0.535681	0.00014549	0.0023637
ENSG00000108588_CCDC47	446.686	0.428876	0.000145801	0.00236506
ENSG00000147138_GPR174	429.438	0.355828	0.000148131	0.00239881
ENSG00000153317_ASAP1	320.372	0.530701	0.000148342	0.00239881
ENSG00000187446_CHP1	1109.8	0.244407	0.000149321	0.00241089
ENSG00000136048_DRAM1	34.3656	1.50686	0.000149958	0.00241743
ENSG00000108669_CYTH1	1562.05	-0.266608	0.000151223	0.00243406
ENSG00000143947_RPS27A	5583.69	-0.172754	0.000151775	0.00243781
ENSG00000166136_NDUFB8	1363.03	0.197122	0.000151924	0.00243781
ENSG00000101596_SMCHD1	631.848	-0.431389	0.000152465	0.00244272
ENSG00000138035_PNPT1	660.942	-0.589123	0.000153215	0.00245097
ENSG00000182957_SPATA13	2109.94	-0.251281	0.000155941	0.00249075
ENSG00000136167_LCP1	18947.4	0.157366	0.000156561	0.00249683
ENSG00000072858_SIDT1	588.497	-0.445239	0.000161446	0.0025708
ENSG00000198242_RPL23A	8997.91	-0.172738	0.000163353	0.00259719
ENSG00000149781_FERMT3	2779.01	0.187056	0.00017152	0.00272288
ENSG00000205531_NAP1L4	1751.46	-0.227067	0.000172761	0.00273841
ENSG00000100387_RBX1	624.419	0.2823	0.000173868	0.00275177
ENSG00000182866_LCK	13138.7	0.126829	0.000174146	0.00275199
ENSG00000272211_RP11-347P5.1	139.597	0.463096	0.000177417	0.00279942
ENSG00000136732_GYPC	432.41	-0.272531	0.00018421	0.00289783
ENSG00000137713_PPP2R1B	402.12	0.464552	0.000184082	0.00289783
ENSG00000025708_TYMP	102.187	-1.38309	0.000185517	0.00291399
ENSG00000156030_ELMSAN1	1243.33	0.337416	0.000186416	0.00292371
ENSG00000197879_MYO1C	101.265	1.06758	0.000186937	0.00292747
ENSG00000213753_CENPBD1P1	277.21	0.403213	0.000188016	0.00293554
ENSG00000223804_CH17-472G23.2	60.3056	-0.458423	0.000187778	0.00293554
ENSG00000070669_ASNS	171.3	0.756546	0.000188898	0.00294488
ENSG00000051825_MPHOSPH9	462.435	-0.373725	0.000190211	0.00296092
ENSG00000139514_SLC7A1	95.9075	0.889562	0.000190641	0.00296318
ENSG00000130429_ARPC1B	2959.69	0.183282	0.000191432	0.00297104
ENSG00000161265_U2AF1L4	318.189	0.347706	0.000192189	0.00297836
ENSG00000173486_FKBP2	295.838	0.356252	0.000192497	0.00297869
ENSG00000148700_ADD3	1812.45	-0.255902	0.000194205	0.00300066
ENSG00000107929_LARP4B	802.029	0.325269	0.000194527	0.00300119
ENSG00000134001_EIF2S1	697.835	0.28254	0.000197056	0.00303572
ENSG00000115233_PSMD14	601.564	0.323015	0.00020049	0.00308406
ENSG00000166024_R3HCC1L	360.528	-0.479829	0.000208873	0.00320826
ENSG00000134910_STT3A	788.305	0.278119	0.00020954	0.00321377
ENSG00000163600_ICOS	402.995	0.568059	0.000210873	0.00322945
ENSG00000198856_OSTC	539.352	0.274909	0.0002134	0.00326336
ENSG00000204054_LINC00963	438.968	-0.50455	0.000215887	0.00329655
ENSG00000276234_TADA2A	130.901	-0.590503	0.000218409	0.00333017
ENSG00000184752_NDUFA12	417.286	0.324015	0.000220025	0.00334991
ENSG00000054654_SYNE2	3753.98	-0.253692	0.000220692	0.00335516
ENSG00000100216_TOMM22	537.213	0.306502	0.000226145	0.00343306
ENSG00000161405_IKZF3	4036.34	0.287406	0.000227919	0.00345495
ENSG00000105726_ATP13A1	219.519	-0.452232	0.00022844	0.0034578
ENSG00000065809_FAM107B	1061.62	-0.340225	0.000231727	0.00350248
ENSG00000112763_BTN2A1	668.478	-0.293984	0.000233637	0.00352623
ENSG00000100714_MTHFD1	296.687	0.557663	0.000237319	0.00357145
ENSG00000163568_AIM2	264.916	-0.591966	0.000237179	0.00357145
ENSG00000109452_INPP4B	820.322	0.363953	0.000238598	0.00358551
ENSG00000170296_GABARAP	2029.55	0.139698	0.000239798	0.00359835
ENSG00000229117_RPL41	7342.23	-0.161487	0.000240809	0.00360313
ENSG00000245164_LINC00861	301.224	-0.400214	0.000240649	0.00360313
ENSG00000124614_RPS10	2529.06	-0.178014	0.000245711	0.00366645
ENSG00000175061_LRRC75A-AS1	863.058	-0.231232	0.000245744	0.00366645
ENSG00000122644_ARL4A	101.857	0.690145	0.000246409	0.0036711
ENSG00000130723_PRRC2B	1097.3	0.305071	0.000250306	0.00372383
ENSG00000137312_FLOT1	713.397	-0.299117	0.000251074	0.00372994
ENSG00000179820_MYADM	445.694	0.519218	0.000252052	0.00373913
ENSG00000145337_PYURF	1043.08	-0.288883	0.000252596	0.00374187
ENSG00000168003_SLC3A2	2084.51	0.252996	0.00025535	0.0037773
ENSG00000153879_CEBPG	256.663	0.498532	0.000262825	0.00388235
ENSG00000182117_NOP10	332.073	0.274481	0.000266007	0.00392378
ENSG00000178927_C17orf62	2009.83	-0.200409	0.0002712	0.00399473
ENSG00000023902_PLEKHO1	139.576	0.567633	0.000271804	0.00399568
ENSG00000075415_SLC25A3	2650.67	0.190063	0.000272032	0.00399568
ENSG00000149428_HYOU1	179.034	0.640016	0.000273101	0.00400573
ENSG00000164483_SAMD3	1924.35	-0.192344	0.000276378	0.00404242
ENSG00000221883_ARIH2OS	83.6966	-0.630895	0.000276185	0.00404242
ENSG00000007944_MYLIP	76.8517	-0.894789	0.000278546	0.00406841
ENSG00000184432_COPB2	1269.03	0.255257	0.000288127	0.00420245
ENSG00000101558_VAPA	1544.34	0.223265	0.000289504	0.00421663
ENSG00000175455_CCDC14	181.864	-0.605589	0.000290412	0.00422396
ENSG00000008282_SYPL1	745.754	0.40268	0.000291703	0.00423681
ENSG00000189043_NDUFA4	1085.39	0.203544	0.000293756	0.0042607
ENSG00000169223_LMAN2	1930.57	0.162942	0.000299006	0.0043308
ENSG00000065526_SPEN	351.583	0.504865	0.000301954	0.00436742
ENSG00000115520_COQ10B	869.593	0.270362	0.00030652	0.00442733
ENSG00000203667_COX20	283.39	0.42833	0.000310183	0.00446892
ENSG00000235244_DANT2	83.6686	-0.71384	0.000310258	0.00446892
ENSG00000168310_IRF2	1040.86	-0.295008	0.000311582	0.00448178
ENSG00000161547_SRSF2	2051.69	-0.317309	0.00031865	0.00457714
ENSG00000148943_LIN7C	315.374	0.520017	0.000319967	0.00458971
ENSG00000067704_IARS2	936.364	0.362708	0.000322502	0.00461972
ENSG00000182568_SATB1	173.426	0.637262	0.000325592	0.00465758
ENSG00000068831_RASGRP2	43.4708	-1.18604	0.000331263	0.00469357
ENSG00000107742_SPOCK2	843.329	-0.560157	0.000331187	0.00469357
ENSG00000115875_SRSF7	2815.45	-0.207495	0.000329202	0.00469357
ENSG00000125148_MT2A	648.1	-0.649685	0.000331126	0.00469357
ENSG00000132341_RAN	2247.86	0.152672	0.000329926	0.00469357
ENSG00000143258_USP21	97.1648	-0.577774	0.000329205	0.00469357
ENSG00000196954_CASP4	1423.22	-0.230014	0.000329904	0.00469357
ENSG00000160219_GAB3	998.502	-0.319897	0.000333514	0.00471904
ENSG00000134109_EDEM1	448.018	0.42206	0.000334592	0.00472147
ENSG00000177954_RPS27	14983.8	-0.179022	0.00033419	0.00472147
ENSG00000106628_POLD2	352.634	0.398836	0.000336507	0.00474206
ENSG00000198840_MT-ND3	2677.69	0.172857	0.0003391	0.00477214
ENSG00000168214_RBPJ	942.531	0.227344	0.000339671	0.00477373
ENSG00000153563_CD8A	28135	-0.12754	0.000340227	0.0047751
ENSG00000094916_CBX5	564.982	0.412564	0.000343643	0.00481656
ENSG00000236778_INTS6-AS1	44.0619	-0.701736	0.000349035	0.00488554
ENSG00000128513_POT1	197.481	-0.659791	0.000351057	0.00490725
ENSG00000185436_IFNLR1	112.527	-0.840783	0.000354448	0.00494802
ENSG00000276085_CCL3L3	534.594	0.687009	0.000356001	0.00496304
ENSG00000134809_TIMM10	219.372	0.406725	0.00036205	0.00504062
ENSG00000182985_CADM1	372.7	-0.76339	0.000364119	0.00506266
ENSG00000152117_AC093838.4	281.597	-0.535842	0.000365342	0.0050729
ENSG00000123146_ADGRE5	4129.45	0.321161	0.00036826	0.0051066
ENSG00000137492_PRKRIR	220.1	-0.573754	0.000369438	0.00511612
ENSG00000101082_SLA2	2334.08	-0.304288	0.00037108	0.00513204
ENSG00000141552_ANAPC11	451.142	0.261854	0.000373989	0.00516541
ENSG00000110848_CD69	1517.42	0.500926	0.000387101	0.00533236
ENSG00000111775_COX6A1	1044.33	0.162678	0.000386843	0.00533236
ENSG00000180879_SSR4	1335.69	0.18364	0.000391078	0.00538004
ENSG00000128284_APOL3	974.405	-0.324801	0.000395049	0.00542749
ENSG00000178913_TAF7	2452.45	0.185101	0.000396699	0.00544298
ENSG00000140941_MAP1LC3B	3500.66	0.169449	0.000398461	0.00545997
ENSG00000023734_STRAP	1121.13	0.218373	0.000399662	0.00546923
ENSG00000135596_MICAL1	160.317	0.78226	0.000401615	0.00547789
ENSG00000184990_SIVA1	842.284	0.208637	0.000401873	0.00547789
ENSG00000213639_PPP1CB	2474.68	0.286734	0.000401325	0.00547789
ENSG00000234545_FAM133B	189.783	-0.399882	0.000403155	0.00548817
ENSG00000255819_KLRC4-KLRK1	862.865	-0.317876	0.000406285	0.00552357
ENSG00000132109_TRIM21	837.197	-0.501575	0.000406992	0.00552597
ENSG00000132424_PNISR	1472.35	-0.20525	0.000408524	0.00553954
ENSG00000108829_LRRC59	94.2891	0.506865	0.00041265	0.00558822
ENSG00000182774_RPS17	1346.33	-0.188575	0.000414126	0.00559366
ENSG00000186010_NDUFA13	937.383	0.185636	0.000413686	0.00559366
ENSG00000231925_TAPBP	8443.11	-0.184093	0.000416491	0.00561832
ENSG00000147155_EBP	775.871	0.233081	0.000417197	0.00562056
ENSG00000167333_TRIM68	232.536	-0.676038	0.000420373	0.00565603
ENSG00000101265_RASSF2	341.165	-0.547458	0.000425934	0.00572345
ENSG00000063177_RPL18	3499.76	-0.150722	0.000432123	0.00578422
ENSG00000151465_CDC123	792.502	0.255822	0.000431663	0.00578422
ENSG00000172663_TMEM134	359.852	0.273978	0.000431586	0.00578422
ENSG00000150991_UBC	42361.6	0.141351	0.000435353	0.00581998
ENSG00000187688_TRPV2	1241.34	0.36393	0.000441385	0.00589306
ENSG00000132485_ZRANB2	597.812	-0.211229	0.000443951	0.00591972
ENSG00000130487_KLHDC7B	55.1497	-0.838644	0.000448261	0.00596955
ENSG00000108639_SYNGR2	1419.09	0.247573	0.000450225	0.00598805
ENSG00000124126_PREX1	1276.44	0.295874	0.000452481	0.00601037
ENSG00000196305_IARS	1088.99	0.41432	0.000453602	0.0060176
ENSG00000106682_EIF4H	3385.91	0.16996	0.00046019	0.00608948
ENSG00000120705_ETF1	387.029	0.396599	0.000459823	0.00608948
ENSG00000151883_PARP8	1529.32	-0.324241	0.000462521	0.00611255
ENSG00000269220_LINC00528	111.197	-0.720856	0.000465405	0.00614287
ENSG00000103275_UBE2I	808.497	0.20046	0.00047136	0.00621359
ENSG00000176142_TMEM39A	362.551	0.479089	0.000472676	0.00622307
ENSG00000125827_TMX4	552.247	-0.367866	0.000473425	0.00622506
ENSG00000173875_ZNF791	596.507	-0.329359	0.000482271	0.00633337
ENSG00000136250_AOAH	4517.06	-0.202081	0.000484549	0.00635528
ENSG00000162511_LAPTM5	21403.2	-0.196499	0.000485507	0.00635983
ENSG00000158691_ZSCAN12	78.1563	-0.956376	0.000488796	0.00639488
ENSG00000156976_EIF4A2	4660.72	-0.166684	0.000489947	0.00640189
ENSG00000103522_IL21R	731.306	-0.317191	0.000495587	0.00646748
ENSG00000144468_RHBDD1	218.854	0.641508	0.000500173	0.00650288
ENSG00000172757_CFL1	6229.84	0.140053	0.000499631	0.00650288
ENSG00000265241_RBM8A	1717.67	0.233799	0.000499573	0.00650288
ENSG00000126804_ZBTB1	961.875	-0.261729	0.000510113	0.00662383
ENSG00000148120_C9orf3	58.2728	-1.25592	0.000512325	0.00664427
ENSG00000109046_WSB1	2017	-0.198928	0.000514158	0.00665975
ENSG00000089009_RPL6	4141.56	-0.159035	0.000517302	0.00668813
ENSG00000131143_COX4I1	2112.13	-0.136171	0.000518261	0.00668813
ENSG00000149646_CNBD2	61.6412	-0.573291	0.000518918	0.00668813
ENSG00000175203_DCTN2	1259.26	0.233089	0.000518486	0.00668813
ENSG00000101161_PRPF6	1323.69	0.185339	0.000521378	0.00671154
ENSG00000132510_KDM6B	74.6766	0.647695	0.000523446	0.00672983
ENSG00000197102_DYNC1H1	1341.51	0.249927	0.000525145	0.00674336
ENSG00000141458_NPC1	1050.34	-0.236358	0.000528832	0.00678234
ENSG00000176476_SGF29	259.101	-0.402542	0.00053681	0.00687618
ENSG00000178982_EIF3K	1338.2	0.19097	0.00054504	0.00697302
ENSG00000142039_CCDC97	219.774	0.325005	0.000546518	0.00698336
ENSG00000093010_COMT	694.002	0.299166	0.000547621	0.00698888
ENSG00000147421_HMBOX1	180.757	-0.355361	0.000550483	0.00701681
ENSG00000151065_DCP1B	619.001	-0.353033	0.000553379	0.00703773
ENSG00000196586_MYO6	283.429	-0.580385	0.000553476	0.00703773
ENSG00000167766_ZNF83	378.018	-0.504095	0.00056407	0.00716369
ENSG00000124588_NQO2	355.42	0.300038	0.000565104	0.00716808
ENSG00000146904_EPHA1	368.956	0.607539	0.000570435	0.0072269
ENSG00000138107_ACTR1A	1046.92	0.234826	0.000577849	0.00731193
ENSG00000134440_NARS	956.817	0.248984	0.000581353	0.00734735
ENSG00000134419_RPS15A	2257.11	-0.192073	0.000589013	0.00743513
ENSG00000071127_WDR1	2244.85	0.183121	0.000591585	0.00745856
ENSG00000169499_PLEKHA2	341.15	-0.368183	0.000594862	0.0074908
ENSG00000151694_ADAM17	253.688	-0.437842	0.000596183	0.00749837
ENSG00000197457_STMN3	130.625	-0.568707	0.000599091	0.00752585
ENSG00000110852_CLEC2B	1333.27	0.152083	0.000601711	0.00753013
ENSG00000113240_CLK4	639.206	-0.332622	0.000603047	0.00753013
ENSG00000121060_TRIM25	252.136	-0.819962	0.000602589	0.00753013
ENSG00000162643_WDR63	41.7232	-1.49572	0.000601598	0.00753013
ENSG00000269968_RP5-940J5.9	352.074	0.324472	0.000602044	0.00753013
ENSG00000178773_CPNE7	198.931	0.634736	0.000605113	0.00754688
ENSG00000268895_A1BG-AS1	176.859	0.755463	0.000614474	0.00765446
ENSG00000244754_N4BP2L2	1951.05	-0.169668	0.000616415	0.00766947
ENSG00000145907_G3BP1	1305.45	0.183336	0.00061907	0.00769331
ENSG00000170144_HNRNPA3	751.416	0.289294	0.000623984	0.00774513
ENSG00000237484_AP000476.1	51.2552	-0.461292	0.000626463	0.00776665
ENSG00000005448_WDR54	887.549	0.270012	0.000633869	0.00783979
ENSG00000110717_NDUFS8	729.497	0.203717	0.000633169	0.00783979
ENSG00000078140_UBE2K	444.428	0.287513	0.000646277	0.00798378
ENSG00000175274_TP53I11	860.485	0.426061	0.000651499	0.00803876
ENSG00000112159_MDN1	296.297	0.473652	0.000661708	0.00815506
ENSG00000143669_LYST	2681.02	-0.25231	0.000667348	0.00821485
ENSG00000114978_MOB1A	2554.52	0.203172	0.000672844	0.00827273
ENSG00000213658_LAT	4285.67	0.198532	0.000689839	0.00847168
ENSG00000075142_SRI	853.732	0.185612	0.000720738	0.00883768
ENSG00000116221_MRPL37	510.213	0.338672	0.000721339	0.00883768
ENSG00000060237_WNK1	1489.66	0.233674	0.000724399	0.00885433
ENSG00000232442_CTD-3184A7.4	44.7089	-0.558639	0.000723723	0.00885433
ENSG00000105669_COPE	1489.69	0.189159	0.00072881	0.00888739
ENSG00000125741_OPA3	144.847	0.58561	0.000728762	0.00888739
ENSG00000179950_PUF60	2168.32	0.18531	0.000732119	0.00891729
ENSG00000135148_TRAFD1	1032.58	-0.43892	0.000734365	0.0089265
ENSG00000213145_CRIP1	1290.4	0.24316	0.000734589	0.0089265
ENSG00000102871_TRADD	457.15	-0.275773	0.000737351	0.00894962
ENSG00000258659_TRIM34	269.999	-0.690235	0.000745412	0.00903693
ENSG00000099783_HNRNPM	2272.85	0.184838	0.000746317	0.00903738
ENSG00000165609_NUDT5	774.223	0.330857	0.000747977	0.00904697
ENSG00000165209_STRBP	130.851	0.66521	0.000766408	0.00925913
ENSG00000134954_ETS1	1287.19	0.261055	0.000777154	0.00937808
ENSG00000183741_CBX6	643.729	0.408684	0.000780094	0.00940266
ENSG00000116670_MAD2L2	347.339	0.332531	0.000798051	0.00960798
ENSG00000140471_LINS1	379.633	-0.391261	0.000811701	0.00976103
ENSG00000153898_MCOLN2	511.565	-0.353709	0.000814445	0.00978273
ENSG00000137154_RPS6	7513.89	-0.158946	0.000820156	0.00983998
ENSG00000063854_HAGH	367.83	0.308322	0.000824102	0.00986803
ENSG00000281571_AC241585.2	84.1828	-0.269502	0.000824389	0.00986803
ENSG00000234883_MIR155HG	60.1037	0.723929	0.000825987	0.0098758
ENSG00000068903_SIRT2	787.491	0.23297	0.000828829	0.00988708
ENSG00000143612_C1orf43	953.871	0.218163	0.000828456	0.00988708
ENSG00000270379_HEATR9	39.9946	-0.850482	0.000838173	0.00998711
ENSG00000013306_SLC25A39	956.398	0.209325	0.000839891	0.00999614
ENSG00000136044_APPL2	98.2312	-0.583244	0.000842573	0.0100076
ENSG00000162711_NLRP3	100.351	1.20373	0.000842779	0.0100076
ENSG00000010295_IFFO1	172.518	-0.779664	0.000848861	0.0100684
ENSG00000255529_POLR2M	793.597	-0.358574	0.000852889	0.0101046
ENSG00000266094_RASSF5	3348.46	-0.199253	0.000858737	0.0101624
ENSG00000004779_NDUFAB1	399.453	0.223868	0.00088292	0.0104367
ENSG00000120690_ELF1	2250.39	-0.228517	0.000885829	0.0104592
ENSG00000102081_FMR1	191.155	-0.465754	0.000888337	0.0104768
ENSG00000233184_RP11-421L21.3	41.4519	-1.08729	0.000889331	0.0104768
ENSG00000130811_EIF3G	1425.17	0.159489	0.000891314	0.0104883
ENSG00000183726_TMEM50A	2916.41	-0.104635	0.000894302	0.0105116
ENSG00000100908_EMC9	71.3386	-0.569017	0.000924755	0.0108573
ENSG00000124193_SRSF6	1575.28	0.247252	0.000931953	0.0109295
ENSG00000234585_CCT6P3	129.956	-0.370958	0.000939049	0.0110003
ENSG00000009790_TRAF3IP3	1865.98	-0.30658	0.000955064	0.0111628
ENSG00000115207_GTF3C2	612.848	0.282798	0.000954614	0.0111628
ENSG00000213741_RPS29	3085.19	-0.171492	0.000956243	0.011164
ENSG00000029363_BCLAF1	2513.89	0.221227	0.000961707	0.0112152
ENSG00000169871_TRIM56	463.144	-0.336723	0.000964418	0.0112343
ENSG00000183696_UPP1	543.13	-0.393697	0.00097028	0.0112899
ENSG00000139626_ITGB7	854.824	0.302706	0.000974834	0.0113303
ENSG00000120647_CCDC77	44.9778	-1.17207	0.000979725	0.0113744
ENSG00000102096_PIM2	826.268	-0.597779	0.000993125	0.0114916
ENSG00000116044_NFE2L2	394.03	0.381826	0.000992158	0.0114916
ENSG00000197077_KIAA1671	858.812	0.249667	0.000992317	0.0114916
ENSG00000089012_SIRPG	273.724	0.709995	0.000995938	0.0115113
ENSG00000167508_MVD	607.186	0.374434	0.000997297	0.0115142
ENSG00000101310_SEC23B	818.445	0.29126	0.00100222	0.0115561
ENSG00000225663_FAM195B	544.7	0.252722	0.00100315	0.0115561
ENSG00000177600_RPLP2	3497.8	-0.151544	0.00101039	0.0116268
ENSG00000133112_TPT1	3544.74	-0.15277	0.001024	0.0117704
ENSG00000163516_ANKZF1	839.989	-0.353719	0.00105346	0.0120691
ENSG00000165119_HNRNPK	5991.9	0.202193	0.00105233	0.0120691
ENSG00000244038_DDOST	3039.24	0.145393	0.00105179	0.0120691
ENSG00000117500_TMED5	496.949	0.264484	0.0010574	0.0121009
ENSG00000133561_GIMAP6	1584.2	-0.282556	0.00106193	0.0121393
ENSG00000072506_HSD17B10	606.417	0.250105	0.00107197	0.0122305
ENSG00000185917_SETD4	134.277	-0.488441	0.00107225	0.0122305
ENSG00000141956_PRDM15	117.793	-0.834089	0.00107444	0.012242
ENSG00000100345_MYH9	4477.28	0.182504	0.00107696	0.0122574
ENSG00000138326_RPS24	1539.2	-0.179498	0.00107823	0.0122583
ENSG00000224078_SNHG14	430.448	-0.267403	0.00108497	0.0123215
ENSG00000197694_SPTAN1	1322.47	0.272806	0.0010893	0.0123572
ENSG00000227191_TRGC2	954.85	-0.303453	0.00109485	0.0124067
ENSG00000141293_SKAP1	980.927	0.231609	0.00110483	0.0125062
ENSG00000135018_UBQLN1	338.34	0.398702	0.00111182	0.0125717
ENSG00000267364_RP11-47L3.1	181.744	0.361537	0.00111391	0.0125816
ENSG00000089639_GMIP	136.046	0.426923	0.00112329	0.012657
ENSG00000116667_C1orf21	1413.23	-0.288646	0.00112542	0.012657
ENSG00000125835_SNRPB	1720.56	0.156078	0.00112475	0.012657
ENSG00000173786_CNP	810.131	-0.480121	0.00112545	0.012657
ENSG00000100226_GTPBP1	735.279	-0.344706	0.00112742	0.0126656
ENSG00000114573_ATP6V1A	614.579	-0.377285	0.00113228	0.0126965
ENSG00000169045_HNRNPH1	2447.17	0.200752	0.00113262	0.0126965
ENSG00000088832_FKBP1A	1043.75	0.207407	0.00113539	0.0127003
ENSG00000161677_JOSD2	188.766	0.339807	0.0011348	0.0127003
ENSG00000147604_RPL7	8344.61	-0.194484	0.00113861	0.0127226
ENSG00000105518_TMEM205	286.453	0.287757	0.0011411	0.0127368
ENSG00000120662_MTRF1	139.547	-0.569553	0.00114711	0.0127902
ENSG00000125637_PSD4	789.733	0.331479	0.00115953	0.0129148
ENSG00000177606_JUN	1595.48	0.358355	0.00116688	0.0129828
ENSG00000105185_PDCD5	307.506	0.198608	0.00117667	0.0130778
ENSG00000154945_ANKRD40	149.411	0.470521	0.001185	0.0131563
ENSG00000064601_CTSA	1598.38	0.258716	0.00118949	0.0131921
ENSG00000140848_CPNE2	28.7891	1.02005	0.00120294	0.013327
ENSG00000102893_PHKB	506.963	-0.354029	0.00120908	0.0133765
ENSG00000112419_PHACTR2	877.74	0.265679	0.00121126	0.0133765
ENSG00000127540_UQCR11	1369.52	0.153365	0.00121103	0.0133765
ENSG00000164209_SLC25A46	650.941	0.279064	0.0012164	0.0134191
ENSG00000227678_RP11-73O6.3	98.5882	-0.578167	0.00124103	0.0136763
ENSG00000163328_GPR155	570.231	-0.465943	0.00124865	0.0137457
ENSG00000143799_PARP1	2005.2	0.183528	0.00125485	0.0137994
ENSG00000073861_TBX21	51.6513	-1.00546	0.00126692	0.0139027
ENSG00000175505_CLCF1	74.3978	-0.992324	0.00126596	0.0139027
ENSG00000160796_NBEAL2	241.742	0.413802	0.00128576	0.0140946
ENSG00000001461_NIPAL3	651.444	-0.313756	0.00129743	0.0141828
ENSG00000148444_COMMD3	388.573	-0.307176	0.00129789	0.0141828
ENSG00000213923_CSNK1E	85.4786	0.599504	0.00129707	0.0141828
ENSG00000139974_SLC38A6	90.672	-0.571569	0.00130351	0.0142293
ENSG00000224660_SH3BP5-AS1	195.944	-0.513573	0.00130643	0.0142462
ENSG00000267322_SNHG22	55.5532	-0.438736	0.00133003	0.0144884
ENSG00000076944_STXBP2	945.776	0.203692	0.00133247	0.0144998
ENSG00000140416_TPM1	70.4463	-0.771419	0.00133567	0.0145195
ENSG00000204899_MZT1	224.38	0.400506	0.00135364	0.0146995
ENSG00000226791_AC109826.1	36.8605	-0.916054	0.00135559	0.0147053
ENSG00000106211_HSPB1	60.9546	0.58707	0.00135888	0.0147138
ENSG00000143851_PTPN7	2259.4	0.18522	0.0013592	0.0147138
ENSG00000096093_EFHC1	89.7049	-0.81251	0.00136674	0.0147801
ENSG00000077238_IL4R	106.331	-0.401115	0.00137792	0.0148661
ENSG00000111678_C12orf57	247.339	0.260404	0.00137717	0.0148661
ENSG00000213413_PVRIG	1596.69	0.216017	0.00137897	0.0148661
ENSG00000166401_SERPINB8	314.653	0.500335	0.00138144	0.0148773
ENSG00000005302_MSL3	838.549	-0.252257	0.00138575	0.0149083
ENSG00000100266_PACSIN2	266.561	0.410505	0.00138853	0.0149227
ENSG00000155329_ZCCHC10	262.852	-0.414069	0.0013961	0.0149886
ENSG00000011376_LARS2	167.083	-0.582941	0.00139959	0.0149952
ENSG00000155368_DBI	630.675	0.1886	0.00139948	0.0149952
ENSG00000160050_CCDC28B	52.2891	-0.834032	0.00141537	0.0151332
ENSG00000197948_FCHSD1	346.347	-0.366126	0.00141397	0.0151332
ENSG00000142208_AKT1	212.352	0.421529	0.00143533	0.0153308
ENSG00000138433_CIR1	357.196	-0.321537	0.00144245	0.015391
ENSG00000137818_RPLP1	8680.41	0.132156	0.00145247	0.0154821
ENSG00000100418_DESI1	305.172	0.319354	0.00145481	0.0154912
ENSG00000115904_SOS1	408.928	0.339236	0.00145777	0.0155068
ENSG00000244509_APOBEC3C	5246.57	0.190566	0.00146264	0.0155427
ENSG00000140367_UBE2Q2	154.87	-0.481265	0.00146944	0.0155992
ENSG00000121152_NCAPH	191.872	-0.785082	0.00147361	0.0156275
ENSG00000110958_PTGES3	2518.08	0.159101	0.00147689	0.0156463
ENSG00000163930_BAP1	429.576	0.387558	0.00148114	0.0156754
ENSG00000156738_MS4A1	108.281	1.47091	0.00150418	0.015903
ENSG00000066294_CD84	2482.74	-0.242942	0.00150653	0.0159118
ENSG00000086475_SEPHS1	198.016	0.462296	0.00151111	0.0159279
ENSG00000166275_BORCS7	306.679	-0.345404	0.0015104	0.0159279
ENSG00000104522_TSTA3	481.198	0.254603	0.00151825	0.0159869
ENSG00000130413_STK33	64.4857	-0.458878	0.00153203	0.0161157
ENSG00000132256_TRIM5	454.766	-0.574155	0.00154645	0.016251
ENSG00000105374_NKG7	13776.6	0.204106	0.00155062	0.0162783
ENSG00000100897_DCAF11	1174.99	-0.211439	0.00155368	0.0162941
ENSG00000152270_PDE3B	423.491	-0.65315	0.00155707	0.0163132
ENSG00000074356_NCBP3	988.958	0.402737	0.00156973	0.0164195
ENSG00000182150_ERCC6L2	429.094	-0.337261	0.00157037	0.0164195
ENSG00000170542_SERPINB9	1102.77	-0.281548	0.00157848	0.0164878
ENSG00000065911_MTHFD2	257.548	0.646423	0.0015977	0.0166718
ENSG00000263753_LINC00667	517.033	0.297645	0.00160195	0.0166994
ENSG00000117090_SLAMF1	147.347	0.921292	0.00160803	0.016746
ENSG00000135205_CCDC146	42.8554	-0.865632	0.00161101	0.0167603
ENSG00000145220_LYAR	491.901	-0.23545	0.00161562	0.0167915
ENSG00000241468_ATP5J2	300.115	0.201966	0.00161798	0.0167993
ENSG00000232956_SNHG15	226.397	0.386346	0.00163076	0.0169114
ENSG00000242372_EIF6	1105.69	0.162888	0.00163203	0.0169114
ENSG00000128335_APOL2	707.997	-0.3294	0.00163442	0.0169193
ENSG00000130706_ADRM1	783.164	0.18752	0.00164965	0.01706
ENSG00000144655_CSRNP1	94.025	0.679853	0.0016564	0.0171128
ENSG00000133706_LARS	640.762	0.277791	0.00168751	0.0174122
ENSG00000170638_TRABD	738.008	-0.245355	0.00168872	0.0174122
ENSG00000123136_DDX39A	1564.19	0.239225	0.00169074	0.0174157
ENSG00000141429_GALNT1	166.374	0.628758	0.00169476	0.0174387
ENSG00000165672_PRDX3	576.376	0.281114	0.00169631	0.0174387
ENSG00000110876_SELPLG	6946.86	-0.228075	0.00174881	0.0179607
ENSG00000130309_COLGALT1	272.75	0.51835	0.00175669	0.0180238
ENSG00000172809_RPL38	1271.62	-0.15542	0.00177412	0.0181847
ENSG00000111231_GPN3	183.287	0.499701	0.00177871	0.0182138
ENSG00000197498_RPF2	108.11	0.599511	0.0017836	0.018246
ENSG00000054611_TBC1D22A	393.661	-0.421833	0.00179195	0.0183134
ENSG00000100284_TOM1	573.647	0.341455	0.00179472	0.0183237
ENSG00000181222_POLR2A	1026.88	0.256048	0.00179754	0.0183293
ENSG00000196187_TMEM63A	481.024	-0.345862	0.00179878	0.0183293
ENSG00000188636_LDOC1L	296.929	0.562194	0.0018052	0.0183767
ENSG00000168101_NUDT16L1	516.67	0.363369	0.001808	0.0183873
ENSG00000109066_TMEM104	90.2153	-1.01978	0.00182215	0.018495
ENSG00000119705_SLIRP	162.334	0.27017	0.00182068	0.018495
ENSG00000135446_CDK4	271.134	0.331461	0.00184139	0.0186301
ENSG00000177426_TGIF1	611.665	-0.358872	0.00184049	0.0186301
ENSG00000179262_RAD23A	482.981	0.250932	0.00183875	0.0186301
ENSG00000206341_HLA-H	2295.02	-0.197525	0.00184262	0.0186301
ENSG00000084774_CAD	316.953	0.427207	0.00185023	0.0186725
ENSG00000100401_RANGAP1	592.418	0.379561	0.0018504	0.0186725
ENSG00000177042_TMEM80	258.901	-0.409491	0.00186627	0.0188145
ENSG00000183828_NUDT14	41.9912	0.960443	0.00186866	0.0188203
ENSG00000156860_FBRS	118.544	0.360853	0.00188424	0.0189589
ENSG00000050426_LETMD1	347.744	-0.402897	0.00189508	0.0190435
ENSG00000170776_AKAP13	4521.62	0.158679	0.0018963	0.0190435
ENSG00000130589_HELZ2	254.667	-0.910818	0.00190276	0.01909
ENSG00000148303_RPL7A	2878.54	-0.164114	0.00191493	0.0191935
ENSG00000275835_TUBGCP5	128.901	0.642954	0.0019347	0.0193731
ENSG00000170445_HARS	937.544	0.224125	0.00194013	0.0194087
ENSG00000075624_ACTB	77810	0.182428	0.00195452	0.019534
ENSG00000166446_CDYL2	122.251	0.697039	0.00196549	0.0196248
ENSG00000173660_UQCRH	568.312	0.203339	0.00197543	0.0197051
ENSG00000106785_TRIM14	1359.16	-0.334461	0.0019863	0.0197757
ENSG00000178860_MSC	576.785	0.317461	0.0019858	0.0197757
ENSG00000134697_GNL2	344.528	0.362577	0.00198845	0.0197781
ENSG00000142396_ERVK3-1	690.9	0.219435	0.0019994	0.0198492
ENSG00000166669_ATF7IP2	118.046	-0.539953	0.00199846	0.0198492
ENSG00000081237_PTPRC	27559.3	-0.0966937	0.00202136	0.020048
ENSG00000196405_EVL	1516.73	-0.22714	0.00204243	0.0202378
ENSG00000278784_RP11-468E2.11	66.535	-0.472451	0.0020465	0.0202588
ENSG00000139218_SCAF11	2251.57	-0.23644	0.00204884	0.0202627
ENSG00000113161_HMGCR	371.297	0.509246	0.0020546	0.0203004
ENSG00000218510_LINC00339	116.504	-0.509525	0.00208237	0.0205553
ENSG00000023892_DEF6	638.473	-0.306497	0.00208652	0.0205767
ENSG00000126773_PCNXL4	455.707	0.347011	0.00208932	0.0205848
ENSG00000154511_FAM69A	139.897	-0.680567	0.00209153	0.0205872
ENSG00000196655_TRAPPC4	588.637	0.215808	0.00209586	0.0206103
ENSG00000110934_BIN2	2353.28	-0.168693	0.00211692	0.0207892
ENSG00000113732_ATP6V0E1	1804.92	0.128738	0.00211805	0.0207892
ENSG00000131652_THOC6	210.568	0.381817	0.0021285	0.0208586
ENSG00000197013_ZNF429	201.886	-0.482104	0.00212913	0.0208586
ENSG00000171421_MRPL36	151.529	0.297537	0.00214023	0.0209477
ENSG00000163219_ARHGAP25	2880.87	-0.193098	0.00214828	0.0210068
ENSG00000168778_TCTN2	68.8701	0.764052	0.00215674	0.0210697
ENSG00000144028_SNRNP200	2720.31	0.201527	0.0021747	0.0212054
ENSG00000188185_LINC00265	93.6361	-0.533964	0.00217369	0.0212054
ENSG00000148411_NACC2	41.0149	1.32381	0.00218477	0.0212836
ENSG00000165775_FUNDC2	562.986	0.226155	0.00219453	0.0213587
ENSG00000114423_CBLB	1444.31	0.200366	0.00221549	0.0215224
ENSG00000170043_TRAPPC1	299.882	0.202359	0.00221403	0.0215224
ENSG00000243660_ZNF487	107.618	-0.730039	0.00222124	0.0215583
ENSG00000130520_LSM4	431.19	0.27225	0.00222575	0.0215818
ENSG00000141030_COPS3	571.77	0.263334	0.00222781	0.0215818
ENSG00000132589_FLOT2	1083.83	0.259151	0.00223137	0.0215961
ENSG00000124151_NCOA3	848.598	-0.221531	0.00223433	0.0216047
ENSG00000138835_RGS3	326.958	-0.410324	0.00224007	0.0216401
ENSG00000081870_HSPB11	258.011	0.217523	0.00224403	0.0216583
ENSG00000100393_EP300	486.952	0.285246	0.00225343	0.0217289
ENSG00000137776_SLTM	622.829	-0.251444	0.00227661	0.0219321
ENSG00000109919_MTCH2	603.172	0.317755	0.00228783	0.0220198
ENSG00000213281_NRAS	536.043	0.267577	0.00229747	0.0220922
ENSG00000241490_RP11-553L6.2	60.5468	-0.691814	0.00230029	0.0220989
ENSG00000100599_RIN3	131.468	0.672489	0.00230471	0.022121
ENSG00000205534_SMG1P2	226.124	-0.405791	0.00231863	0.0222341
ENSG00000170871_KIAA0232	130.836	0.53319	0.00233522	0.0223725
ENSG00000088448_ANKRD10	838.588	-0.264544	0.00233829	0.0223814
ENSG00000136819_C9orf78	1782.65	0.125142	0.00234981	0.022471
ENSG00000103051_COG4	771.335	-0.296218	0.00237302	0.0226721
ENSG00000266338_NBPF15	319.704	0.475434	0.00242657	0.0231625
ENSG00000228049_POLR2J2	169.849	-0.285833	0.00243563	0.0232277
ENSG00000166913_YWHAB	3749.86	0.114472	0.00244753	0.0233199
ENSG00000104774_MAN2B1	653.999	-0.279382	0.00246789	0.0234923
ENSG00000104490_NCALD	130.668	-0.889742	0.00248958	0.0236772
ENSG00000196591_HDAC2	649.653	0.247283	0.00249343	0.0236921
ENSG00000048162_NOP16	172.714	0.433193	0.00250243	0.023756
ENSG00000204843_DCTN1	1395.87	0.224452	0.00253363	0.0240303
ENSG00000140157_NIPA2	651.066	0.208523	0.00255447	0.0242059
ENSG00000047365_ARAP2	1044.31	0.207257	0.00256615	0.0242945
ENSG00000186594_MIR22HG	140.742	0.746768	0.00256901	0.0242994
ENSG00000197121_PGAP1	113.269	-0.908449	0.00257738	0.0243565
ENSG00000100591_AHSA1	750.315	0.2351	0.00261623	0.0247012
ENSG00000168159_RNF187	47.9995	0.438968	0.00263168	0.024811
ENSG00000189007_ADAT2	96.2074	-0.782061	0.00263263	0.024811
ENSG00000119899_SLC17A5	165.182	-0.373944	0.00263924	0.0248508
ENSG00000229180_GS1-124K5.11	55.9252	-0.526664	0.00265879	0.0250123
ENSG00000033050_ABCF2	611.327	0.342392	0.00267709	0.0251617
ENSG00000164808_SPIDR	358.599	-0.37436	0.00272055	0.0255472
ENSG00000179715_PCED1B	294.809	-0.240658	0.00275022	0.0258025
ENSG00000001036_FUCA2	105.573	-0.567165	0.00276179	0.0258877
ENSG00000148175_STOM	5692.78	-0.254676	0.00277063	0.0259472
ENSG00000168970_JMJD7-PLA2G4B	297.399	-0.431053	0.00277635	0.0259775
ENSG00000237499_RP11-356I2.4	255.186	-0.350488	0.00280583	0.0262297
ENSG00000127837_AAMP	1040.32	0.234223	0.00281623	0.0263034
ENSG00000134884_ARGLU1	1052.46	-0.234624	0.00282456	0.0263575
ENSG00000172349_IL16	3579.55	-0.180841	0.00283388	0.0264208
ENSG00000196459_TRAPPC2	771.373	-0.235365	0.00285216	0.0265674
ENSG00000186350_RXRA	54.506	0.797452	0.00285525	0.0265724
ENSG00000164331_ANKRA2	395.858	-0.266945	0.00287349	0.0267183
ENSG00000122417_ODF2L	379.449	-0.30982	0.00288119	0.0267661
ENSG00000168421_RHOH	2638.73	-0.167756	0.00288511	0.0267786
ENSG00000138613_APH1B	130.768	0.640935	0.00291526	0.0270343
ENSG00000136169_SETDB2	375.128	-0.354652	0.00293773	0.0272184
ENSG00000044115_CTNNA1	465.331	0.416791	0.0029549	0.0273532
ENSG00000114784_EIF1B	318.854	0.242104	0.0029677	0.0274229
ENSG00000269893_SNHG8	173.157	-0.255744	0.00296677	0.0274229
ENSG00000138434_SSFA2	88.6257	0.947485	0.00298979	0.0275966
ENSG00000153214_TMEM87B	270.432	0.42133	0.00299446	0.0275966
ENSG00000155158_TTC39B	306.335	-0.497337	0.00299456	0.0275966
ENSG00000167085_PHB	713.881	0.232736	0.00299709	0.0275966
ENSG00000185477_GPRIN3	299.417	0.380394	0.00300095	0.0276077
ENSG00000213920_MDP1	112.787	-0.345431	0.0030061	0.0276307
ENSG00000163191_S100A11	602.555	0.242547	0.00301218	0.0276621
ENSG00000168653_NDUFS5	798.701	0.199677	0.00302832	0.0277858
ENSG00000111229_ARPC3	2564.6	0.128692	0.00303405	0.0277995
ENSG00000122203_KIAA1191	842.95	0.214779	0.00303515	0.0277995
ENSG00000133275_CSNK1G2	66.7683	-0.541345	0.00308838	0.0282622
ENSG00000243406_MRPS31P5	103.2	-0.64292	0.00312315	0.0285553
ENSG00000204628_GNB2L1	6393.32	-0.125384	0.00313828	0.0286684
ENSG00000122986_HVCN1	65.744	-0.697733	0.0031472	0.0287247
ENSG00000168175_MAPK1IP1L	2327.55	0.18728	0.00315325	0.0287296
ENSG00000198937_CCDC167	170.702	0.402294	0.00315197	0.0287296
ENSG00000169692_AGPAT2	110.17	0.554132	0.00315966	0.0287629
ENSG00000013288_MAN2B2	776.91	-0.271218	0.00316948	0.0288271
ENSG00000060762_MPC1	475.644	0.216086	0.00317636	0.0288392
ENSG00000146425_DYNLT1	531.04	-0.342385	0.00317454	0.0288392
ENSG00000119638_NEK9	517.339	-0.201946	0.00318056	0.0288401
ENSG00000160213_CSTB	566.361	0.214866	0.00318199	0.0288401
ENSG00000214331_RP11-252A24.2	86.4546	-0.594739	0.0032079	0.0290496
ENSG00000260238_PMF1-BGLAP	32.2208	1.06379	0.00321946	0.029129
ENSG00000137100_DCTN3	668.117	0.202395	0.00323071	0.0292054
ENSG00000184384_MAML2	138.972	-0.525094	0.0032552	0.0294013
ENSG00000137478_FCHSD2	154.081	-0.523971	0.00326166	0.0294341
ENSG00000145723_GIN1	121.829	-0.640589	0.0032814	0.0295489
ENSG00000184743_ATL3	594.661	0.345807	0.0032829	0.0295489
ENSG00000267040_RP11-35G9.3	61.1929	-0.666942	0.00328251	0.0295489
ENSG00000069956_MAPK6	243.847	0.410252	0.00329535	0.0296354
ENSG00000119714_GPR68	263.327	0.415898	0.00331775	0.0297597
ENSG00000124562_SNRPC	634.226	0.173916	0.00331221	0.0297597
ENSG00000263528_IKBKE	714.535	-0.378386	0.00331679	0.0297597
ENSG00000184224_C11orf72	175.84	-0.22605	0.00332495	0.0297987
ENSG00000147526_TACC1	825.253	0.227568	0.00333234	0.0298154
ENSG00000166289_PLEKHF1	553.317	-0.370898	0.00333254	0.0298154
ENSG00000138378_STAT4	1789.4	-0.196564	0.00335416	0.0299407
ENSG00000145365_TIFA	320.923	-0.374903	0.00335517	0.0299407
ENSG00000152082_MZT2B	39.1199	0.552305	0.00335461	0.0299407
ENSG00000152700_SAR1B	482.548	0.273301	0.00335918	0.0299507
ENSG00000128590_DNAJB9	477.123	0.389588	0.00339618	0.0302548
ENSG00000001497_LAS1L	560.439	0.26831	0.00340725	0.0303274
ENSG00000189091_SF3B3	1798.08	0.215064	0.00343448	0.0305437
ENSG00000162385_MAGOH	181.164	0.244178	0.00344055	0.0305715
ENSG00000165233_CARD19	250.145	0.301766	0.00345828	0.030703
ENSG00000123505_AMD1	823.748	0.281826	0.00348164	0.030884
ENSG00000108523_RNF167	650.256	0.163581	0.00351036	0.0311123
ENSG00000105372_RPS19	7836.23	-0.15553	0.00352313	0.0311988
ENSG00000172785_CBWD1	226.473	0.256123	0.00352975	0.031231
ENSG00000079335_CDC14A	244.565	-0.433309	0.00353948	0.0312749
ENSG00000105568_PPP2R1A	1912.22	0.172506	0.00354072	0.0312749
ENSG00000147123_NDUFB11	555.053	0.190402	0.00356645	0.0314755
ENSG00000225973_PIGBOS1	110.131	-0.40854	0.00357187	0.0314966
ENSG00000131171_SH3BGRL	2097.34	-0.18104	0.00357936	0.0315359
ENSG00000159140_SON	2486.34	0.195579	0.00359396	0.0316378
ENSG00000166579_NDEL1	633.118	0.283134	0.00363944	0.0320111
ENSG00000135829_DHX9	1590.15	0.2307	0.00365753	0.0321368
ENSG00000171115_GIMAP8	327.353	-0.422631	0.00365991	0.0321368
ENSG00000164338_UTP15	161.337	0.554783	0.00366579	0.0321614
ENSG00000120437_ACAT2	529.452	0.242493	0.00367913	0.0322241
ENSG00000279369_RP11-51F16.1	76.8484	-0.565436	0.0036784	0.0322241
ENSG00000114544_SLC41A3	238.334	0.527101	0.0036968	0.0323517
ENSG00000213599_SLX1A-SULT1A3	233.674	-0.307885	0.00371311	0.0324671
ENSG00000157837_SPPL3	91.8636	0.543224	0.00373378	0.0326204
ENSG00000164073_MFSD8	233.945	-0.390776	0.00374403	0.0326826
ENSG00000085415_SEH1L	226.992	0.451631	0.00376917	0.0328476
ENSG00000140319_SRP14	3912.75	0.130763	0.00376924	0.0328476
ENSG00000215021_PHB2	843.068	0.210388	0.00379153	0.0330142
ENSG00000112081_SRSF3	2726.65	0.129613	0.00383847	0.033395
ENSG00000164405_UQCRQ	468.705	0.193055	0.00385222	0.033403
ENSG00000173933_RBM4	1826.54	0.159603	0.00384616	0.033403
ENSG00000232004_CAP1P2	29.9877	0.335721	0.00384653	0.033403
ENSG00000239636_RP4-728D4.2	42.8602	-0.735095	0.00385123	0.033403
ENSG00000186174_BCL9L	233.726	-0.497989	0.00385928	0.0334364
ENSG00000107185_RGP1	144.665	0.700335	0.00387921	0.0335811
ENSG00000132600_PRMT7	367.168	-0.334258	0.00388618	0.033608
ENSG00000198417_MT1F	125.225	0.265659	0.00388876	0.033608
ENSG00000109270_LAMTOR3	419.763	0.348239	0.00389446	0.0336293
ENSG00000204642_HLA-F	4243.3	-0.173367	0.00390964	0.0337324
ENSG00000110888_CAPRIN2	136.385	-0.521709	0.00391848	0.0337807
ENSG00000198106_RP11-231C14.7	45.4208	-0.662058	0.00392254	0.0337877
ENSG00000148730_EIF4EBP2	967.959	0.250737	0.00393142	0.0338082
ENSG00000174332_GLIS1	31.2333	2.85117	0.00393086	0.0338082
ENSG00000135069_PSAT1	141.55	0.796387	0.00393993	0.0338535
ENSG00000170855_TRIAP1	277.079	0.196705	0.00395628	0.0339508
ENSG00000187193_MT1X	165.262	0.270105	0.00395777	0.0339508
ENSG00000234608_MAPKAPK5-AS1	259.113	-0.408423	0.003962	0.0339591
ENSG00000174109_C16orf91	203.95	0.359654	0.0040052	0.0343011
ENSG00000159377_PSMB4	1469.47	0.179861	0.00405899	0.0347332
ENSG00000257950_P2RX5-TAX1BP3	71.2662	0.492657	0.00413057	0.0353167
ENSG00000015676_NUDCD3	571.537	0.320798	0.00414993	0.0354531
ENSG00000141367_CLTC	1144.45	0.212308	0.00415768	0.0354902
ENSG00000120063_GNA13	600.855	0.312867	0.00419278	0.0357606
ENSG00000101166_PRELID3B	776.962	0.215616	0.00420807	0.0358616
ENSG00000168374_ARF4	864.225	0.17228	0.00421649	0.035904
ENSG00000119138_KLF9	109.315	0.581064	0.0042396	0.0360713
ENSG00000282826_FRG1CP	47.8898	-0.503812	0.00426542	0.0362613
ENSG00000105968_H2AFV	519.163	0.259887	0.00427272	0.0362937
ENSG00000108175_ZMIZ1	133.428	0.716988	0.00431275	0.0366039
ENSG00000187091_PLCD1	484.348	-0.361863	0.00432339	0.0366643
ENSG00000269858_EGLN2	1012.87	0.239313	0.00435246	0.0368808
ENSG00000196126_HLA-DRB1	4629.17	-0.223269	0.00435863	0.036903
ENSG00000198502_HLA-DRB5	1020.91	-0.225021	0.0043704	0.0369727
ENSG00000211697_TRGV5	304.904	-0.422844	0.00438721	0.0370547
ENSG00000272752_STAG3L5P-PVRIG2P-PILRB	365.211	-0.440795	0.00438437	0.0370547
ENSG00000078902_TOLLIP	375.405	0.32028	0.00440312	0.0371589
ENSG00000115677_HDLBP	847.209	0.198394	0.00441561	0.0372342
ENSG00000254258_RP11-398H6.1	103.262	-0.26103	0.00442141	0.0372529
ENSG00000164543_STK17A	651.156	-0.273062	0.00442698	0.0372696
ENSG00000198498_TMA16	44.6619	0.641539	0.00443206	0.0372822
ENSG00000160948_VPS28	1503.31	0.120558	0.00445167	0.037417
ENSG00000151503_NCAPD3	309.811	0.583608	0.00446956	0.0375371
ENSG00000145293_ENOPH1	503.524	0.260156	0.00447718	0.037559
ENSG00000147010_SH3KBP1	2060.39	0.166075	0.00447938	0.037559
ENSG00000100416_TRMU	443.084	-0.302821	0.0044982	0.0376865
ENSG00000106105_GARS	934.161	0.388497	0.00451832	0.0378246
ENSG00000100439_ABHD4	448.096	-0.399233	0.0045418	0.0379601
ENSG00000124596_OARD1	331.911	-0.305108	0.00454106	0.0379601
ENSG00000177156_TALDO1	683.237	0.212459	0.00455238	0.038018
ENSG00000010404_IDS	3863.24	0.139068	0.0045618	0.0380662
ENSG00000183624_HMCES	379.828	0.352353	0.00456889	0.0380948
ENSG00000064102_ASUN	249.222	-0.425351	0.00457297	0.0380983
ENSG00000116560_SFPQ	402.492	0.305696	0.00459862	0.0382814
ENSG00000113194_FAF2	359.405	0.28248	0.00463856	0.0385522
ENSG00000175768_TOMM5	380.815	0.218521	0.0046368	0.0385522
ENSG00000162191_UBXN1	1231.03	-0.139385	0.00465277	0.0386395
ENSG00000111224_PARP11	301.056	-0.410013	0.00467113	0.0387302
ENSG00000171824_EXOSC10	1206.45	0.187012	0.00467008	0.0387302
ENSG00000104979_C19orf53	371.458	0.194268	0.00472859	0.0391465
ENSG00000135002_RFK	286.141	0.435504	0.00472886	0.0391465
ENSG00000184220_CMSS1	79.2051	0.430268	0.00479133	0.0396322
ENSG00000165929_TC2N	1260.09	0.206272	0.00480712	0.0396997
ENSG00000173221_GLRX	518.065	-0.231981	0.00480346	0.0396997
ENSG00000256028_RP11-197N18.2	68.1257	-0.99009	0.00483384	0.0398888
ENSG00000119185_ITGB1BP1	696.39	0.205359	0.00486588	0.0401214
ENSG00000204397_CARD16	398.549	-0.271729	0.0049189	0.0405264
ENSG00000188529_SRSF10	1283.38	0.159712	0.00493116	0.0405954
ENSG00000072849_DERL2	506.928	0.236886	0.00499956	0.041126
ENSG00000121073_SLC35B1	296.563	0.324705	0.00501022	0.0411811
ENSG00000168118_RAB4A	54.7699	-0.82075	0.00502284	0.0412523
ENSG00000206503_HLA-A	50834.1	-0.151161	0.00502715	0.0412551
ENSG00000113916_BCL6	698.122	0.371737	0.00507432	0.0416095
ENSG00000188811_NHLRC3	158.86	-0.411776	0.00511312	0.0418946
ENSG00000055950_MRPL43	492.574	0.236158	0.00513103	0.0419753
ENSG00000214194_LINC00998	198.83	0.269666	0.00512713	0.0419753
ENSG00000135469_COQ10A	61.6442	-0.923856	0.00520441	0.0424818
ENSG00000157734_SNX22	29.5271	0.991554	0.00520518	0.0424818
ENSG00000163682_RPL9	3157.24	-0.135997	0.00520284	0.0424818
ENSG00000272501_XXbac-BPG299F13.17	140.942	-0.401998	0.00523895	0.0427239
ENSG00000145439_CBR4	251.33	-0.354776	0.0052713	0.0429541
ENSG00000013583_HEBP1	41.5576	1.0119	0.00530455	0.0431757
ENSG00000106803_SEC61B	408.593	0.1997	0.00531093	0.0431757
ENSG00000152102_FAM168B	352.204	0.342992	0.00530905	0.0431757
ENSG00000118363_SPCS2	1129.48	0.185136	0.00536767	0.0436029
ENSG00000132432_SEC61G	198.175	0.250178	0.00537782	0.0436392
ENSG00000147224_PRPS1	253.032	0.230387	0.00538052	0.0436392
ENSG00000080298_RFX3	394.691	0.4103	0.00541095	0.0438178
ENSG00000081019_RSBN1	450.23	0.255945	0.00540733	0.0438178
ENSG00000116809_ZBTB17	305.164	-0.374703	0.00544042	0.0440222
ENSG00000089775_ZBTB25	369.365	-0.321498	0.00546117	0.0441557
ENSG00000172348_RCAN2	2081.95	0.29882	0.00546652	0.0441648
ENSG00000114779_ABHD14B	1084.74	-0.185653	0.00548076	0.0442155
ENSG00000122545_SEPT7	6256.54	0.133284	0.00548456	0.0442155
ENSG00000269044_CTC-429P9.3	150.536	-0.318974	0.00548554	0.0442155
ENSG00000215908_CROCCP2	110.687	-0.38076	0.00550756	0.0443586
ENSG00000114737_CISH	782.964	-0.451214	0.0055157	0.0443899
ENSG00000167088_SNRPD1	360.757	0.237924	0.00555118	0.0446409
ENSG00000122643_NT5C3A	737.155	-0.386265	0.00556019	0.0446788
ENSG00000001630_CYP51A1	176.924	0.524016	0.00559905	0.0449564
ENSG00000148484_RSU1	941.093	0.19502	0.00560738	0.0449887
ENSG00000240065_PSMB9	3230.46	-0.165142	0.00561558	0.0450197
ENSG00000242485_MRPL20	376.863	0.228362	0.00564203	0.045197
ENSG00000101940_WDR13	487.819	0.31137	0.00565905	0.0452985
ENSG00000173889_PHC3	888.154	-0.247269	0.00569137	0.0454873
ENSG00000229807_XIST	660.242	-1.4688	0.00568719	0.0454873
ENSG00000225963_AC009950.2	47.7649	-0.478562	0.00569832	0.0455079
ENSG00000178199_ZC3H12D	79.4859	-0.458869	0.00572341	0.0456733
ENSG00000256667_KLRAP1	829.881	-0.210361	0.00572949	0.0456868
ENSG00000129559_NEDD8	1114.94	0.147997	0.00573596	0.0457033
ENSG00000100650_SRSF5	4988.9	-0.106953	0.00574641	0.0457167
ENSG00000124334_IL9R	324.298	0.569062	0.00574433	0.0457167
ENSG00000261052_SULT1A3	211.049	-0.511188	0.00575375	0.0457401
ENSG00000123908_AGO2	691.018	0.286407	0.00576671	0.0458081
ENSG00000165527_ARF6	1277.26	0.247181	0.00577633	0.0458496
ENSG00000213995_CARKD	311.145	-0.379501	0.00582387	0.0461918
ENSG00000131725_WDR44	273.043	0.442419	0.00583768	0.0462481
ENSG00000213930_GALT	624.256	-0.316306	0.00583986	0.0462481
ENSG00000163322_FAM175A	110.068	-0.442177	0.00586934	0.0463758
ENSG00000185722_ANKFY1	503.85	-0.324875	0.00586574	0.0463758
ENSG00000197540_GZMM	1649.84	0.179648	0.00586445	0.0463758
ENSG00000119335_SET	2596.79	0.20757	0.00589485	0.0465421
ENSG00000154814_OXNAD1	209.411	-0.363185	0.00590168	0.0465607
ENSG00000136280_CCM2	1173.21	-0.201455	0.00591893	0.046639
ENSG00000163319_MRPS18C	353.425	-0.213196	0.00592057	0.046639
ENSG00000111859_NEDD9	665.909	0.315791	0.00595901	0.046871
ENSG00000135316_SYNCRIP	688.597	0.243595	0.0059571	0.046871
ENSG00000213462_ERV3-1	50.788	-0.72468	0.00601021	0.047238
ENSG00000048828_FAM120A	401.544	0.287243	0.0060228	0.0472666
ENSG00000072818_ACAP1	1440.87	0.212378	0.0060269	0.0472666
ENSG00000141456_PELP1	36.931	0.936301	0.00602746	0.0472666
ENSG00000167106_FAM102A	1860.51	0.194493	0.00604096	0.0473368
ENSG00000189077_TMEM120A	215.681	0.319282	0.00604693	0.047348
ENSG00000214182_PTMAP5	44.4348	-0.364731	0.00608919	0.047643
ENSG00000265681_RPL17	2919.07	-0.125469	0.00612497	0.0478869
ENSG00000142002_DPP9	485.818	0.26451	0.0061744	0.0482157
ENSG00000198938_MT-CO3	19531.2	-0.0888925	0.00617627	0.0482157
ENSG00000142089_IFITM3	73.2214	-0.484147	0.00621077	0.0484124
ENSG00000185220_PGBD2	78.1335	-1.12948	0.00621064	0.0484124
ENSG00000105639_JAK3	1516.41	-0.331077	0.00629754	0.0490521
ENSG00000112078_KCTD20	870.237	0.297693	0.00630596	0.0490809
ENSG00000100664_EIF5	1261.88	0.179197	0.00632101	0.0491613
ENSG00000101447_FAM83D	129.67	0.943038	0.00633628	0.0492433
ENSG00000116005_PCYOX1	372.326	0.340998	0.0063552	0.0493535
ENSG00000090554_FLT3LG	87.3621	-0.356579	0.00636116	0.049363
ENSG00000188994_ZNF292	1370.39	-0.210681	0.00639377	0.0495791
ENSG00000213347_MXD3	42.3155	-0.731797	0.0064177	0.0497276
ENSG00000163389_POGLUT1	471.251	-0.292802	0.00644843	0.0499286
ENSG00000257093_KIAA1147	128.806	-0.902529	0.00645344	0.0499303
ENSG00000106397_PLOD3	188.659	0.706688	0.0064609	0.0499508
ENSG00000004766_VPS50	278.192	-0.367631	0.00648748	0.0501192
ENSG00000026652_AGPAT4	39.4679	-1.06145	0.00654496	0.0504136
ENSG00000100934_SEC23A	685.407	0.228709	0.00653399	0.0504136
ENSG00000160211_G6PD	96.5687	0.434816	0.00654275	0.0504136
ENSG00000185504_FAAP100	411.789	0.33199	0.00654302	0.0504136
ENSG00000116288_PARK7	1425.71	0.15498	0.00655534	0.0504318
ENSG00000137752_CASP1	1427.34	-0.256617	0.00656185	0.0504318
ENSG00000167397_VKORC1	472.062	0.213359	0.00656156	0.0504318
ENSG00000262814_MRPL12	180.699	0.306511	0.00657259	0.0504771
ENSG00000107937_GTPBP4	587.619	0.23596	0.00658628	0.050545
ENSG00000138495_COX17	138.345	0.295555	0.00661441	0.0507235
ENSG00000143933_CALM2	5057.27	0.114305	0.00664447	0.0509165
ENSG00000138138_ATAD1	707.476	0.261652	0.00669705	0.051244
ENSG00000173085_COQ2	52.9183	-0.935201	0.00669341	0.051244
ENSG00000173611_SCAI	122.018	0.398933	0.00670671	0.0512802
ENSG00000164162_ANAPC10	200.164	-0.295208	0.00673346	0.051447
ENSG00000064547_LPAR2	303.875	0.497155	0.00676294	0.0515882
ENSG00000104894_CD37	1434.09	-0.156126	0.00676681	0.0515882
ENSG00000170185_USP38	594.163	0.295683	0.00675966	0.0515882
ENSG00000089248_ERP29	1300.97	-0.132276	0.00678012	0.0516519
ENSG00000188322_SBK1	45.903	-0.731944	0.00683862	0.0520595
ENSG00000164587_RPS14	7930.99	-0.135623	0.00684421	0.052064
ENSG00000144579_CTDSP1	284.7	0.301375	0.00689137	0.0523844
ENSG00000280120_RP11-546D6.3	152.718	-0.418984	0.00691958	0.0525605
ENSG00000132002_DNAJB1	2451.39	0.114254	0.00693529	0.0526415
ENSG00000233927_RPS28	1183.96	-0.13437	0.00696637	0.0528389
ENSG00000158321_AUTS2	254.697	-0.481991	0.00700889	0.0528534
ENSG00000158411_MITD1	375.672	-0.254123	0.00700099	0.0528534
ENSG00000168672_FAM84B	137.699	-0.424579	0.00700723	0.0528534
ENSG00000175390_EIF3F	2764.96	-0.136943	0.0070006	0.0528534
ENSG00000179981_TSHZ1	182.26	-0.451795	0.00699622	0.0528534
ENSG00000185252_ZNF74	69.956	-1.25187	0.00700085	0.0528534
ENSG00000186566_GPATCH8	666.21	0.234992	0.00699671	0.0528534
ENSG00000280020_CTD-2095E4.4	40.933	-0.424341	0.00698895	0.0528534
ENSG00000270149_RP11-544M22.13	93.2963	0.631299	0.00703759	0.0530314
ENSG00000214517_PPME1	349.207	0.41471	0.00704605	0.0530568
ENSG00000235505_RP11-693N9.2	251.961	-0.314158	0.0070638	0.053152
ENSG00000110536_PTPMT1	340.316	0.276229	0.00709524	0.0533099
ENSG00000155096_AZIN1	1090.48	0.248782	0.00709727	0.0533099
ENSG00000170545_SMAGP	137.892	-0.436548	0.00710014	0.0533099
ENSG00000105483_CARD8	1160.17	-0.220241	0.00710682	0.0533216
ENSG00000163728_TTC14	382.68	-0.39036	0.0071983	0.0539691
ENSG00000146112_PPP1R18	409.722	-0.253629	0.00720922	0.0540121
ENSG00000069493_CLEC2D	5180.45	-0.137566	0.00721556	0.0540207
ENSG00000241837_ATP5O	1065.45	0.122494	0.00726234	0.0543319
ENSG00000111445_RFC5	255.136	-0.369559	0.00728471	0.0544601
ENSG00000122406_RPL5	6202.72	-0.128191	0.00731569	0.0546525
ENSG00000112245_PTP4A1	1233.84	0.256073	0.00735378	0.0548977
ENSG00000135387_CAPRIN1	1072.59	0.216297	0.00737233	0.0549967
ENSG00000057608_GDI2	1782.81	0.154782	0.00738422	0.055046
ENSG00000117748_RPA2	1514.35	-0.128675	0.00740192	0.0551384
ENSG00000178295_GEN1	48.1462	0.788238	0.00741754	0.0552153
ENSG00000115232_ITGA4	1378.59	-0.20985	0.00742635	0.0552414
ENSG00000151657_KIN	189.293	-0.341325	0.00746961	0.0555236
ENSG00000023909_GCLM	79.0402	0.639868	0.0074839	0.0555505
ENSG00000101577_LPIN2	561.31	-0.385599	0.00748225	0.0555505
ENSG00000110700_RPS13	2917.56	-0.117319	0.00751079	0.0557104
ENSG00000159199_ATP5G1	303.465	0.212682	0.00755169	0.0559457
ENSG00000198380_GFPT1	395.916	0.33336	0.00755739	0.0559457
ENSG00000204622_HLA-J	102.505	-0.29824	0.007564	0.0559457
ENSG00000251661_RP11-326C3.11	77.3213	-0.737082	0.00755969	0.0559457
ENSG00000086504_MRPL28	567.137	0.207419	0.00761717	0.0562989
ENSG00000169627_BOLA2B	145.095	0.233857	0.00762304	0.0563023
ENSG00000119321_FKBP15	427.122	-0.295991	0.00764255	0.0564044
ENSG00000166801_FAM111A	510.002	-0.290581	0.00764769	0.0564044
ENSG00000136783_NIPSNAP3A	146.962	0.437588	0.00766702	0.0564271
ENSG00000166128_RAB8B	550.057	0.376788	0.00766514	0.0564271
ENSG00000170606_HSPA4	636.461	0.272737	0.00765925	0.0564271
ENSG00000170088_TMEM192	183.788	0.372233	0.00769204	0.0565712
ENSG00000106355_LSM5	172.171	0.259268	0.00770444	0.0566225
ENSG00000167778_SPRYD3	611.402	0.27823	0.00771373	0.0566507
ENSG00000121310_ECHDC2	149.648	-0.46662	0.00772943	0.056726
ENSG00000125868_DSTN	765.081	-0.233757	0.00774686	0.0568139
ENSG00000109929_SC5D	194.197	0.409603	0.00775549	0.056824
ENSG00000131467_PSME3	1007.19	0.192157	0.00775915	0.056824
ENSG00000006282_SPATA20	220.323	-0.466923	0.0078237	0.0572565
ENSG00000164306_PRIMPOL	161.39	-0.425078	0.00783103	0.0572699
ENSG00000196531_NACA	1922.07	-0.100832	0.00786423	0.0574723
ENSG00000100342_APOL1	526	-0.377658	0.00793627	0.0579513
ENSG00000163931_TKT	546.525	0.287383	0.0079409	0.0579513
ENSG00000156515_HK1	1071	0.189227	0.00796898	0.0581155
ENSG00000154723_ATP5J	449.854	0.181189	0.00798655	0.0582029
ENSG00000066322_ELOVL1	873.228	0.222573	0.00802352	0.0584314
ENSG00000079616_KIF22	1165.33	-0.254734	0.00807241	0.0587054
ENSG00000185009_AP3M1	576.509	0.349003	0.00807146	0.0587054
ENSG00000113851_CRBN	796.237	-0.196146	0.00812149	0.0590211
ENSG00000075790_BCAP29	383.565	0.294191	0.00813389	0.05907
ENSG00000110880_CORO1C	223.623	0.472596	0.00814838	0.0590996
ENSG00000111145_ELK3	429.546	-0.289388	0.00814932	0.0590996
ENSG00000147168_IL2RG	8343.87	-0.082325	0.0081787	0.0592714
ENSG00000214401_KANSL1-AS1	60.0636	-0.326522	0.0081874	0.0592932
ENSG00000135698_MPHOSPH6	140.651	0.368994	0.00823957	0.0595881
ENSG00000278867_RP11-640N20.4	65.2277	0.325326	0.00823629	0.0595881
ENSG00000126457_PRMT1	481.163	0.270952	0.00825856	0.059684
ENSG00000104164_BLOC1S6	1073.65	0.162158	0.00830464	0.0599338
ENSG00000182405_PGBD4	78.8979	-0.509097	0.00830142	0.0599338
ENSG00000083642_PDS5B	583.401	-0.282171	0.00831653	0.0599781
ENSG00000143183_TMCO1	1067.72	0.163184	0.00836454	0.0601577
ENSG00000168701_TMEM208	403.931	0.305489	0.00835937	0.0601577
ENSG00000184381_PLA2G6	115.19	-0.423784	0.00835726	0.0601577
ENSG00000197747_S100A10	1447.34	0.165369	0.00835436	0.0601577
ENSG00000081059_TCF7	537.026	-0.304873	0.00837839	0.0601633
ENSG00000130695_CEP85	180.334	0.440174	0.00838888	0.0601633
ENSG00000139154_AEBP2	550.142	0.22399	0.00837793	0.0601633
ENSG00000143321_HDGF	182.339	0.347284	0.00839421	0.0601633
ENSG00000175416_CLTB	57.2904	0.656771	0.00838985	0.0601633
ENSG00000077254_USP33	901.406	-0.191454	0.00841897	0.0602578
ENSG00000147419_CCDC25	458.386	-0.321993	0.0084172	0.0602578
ENSG00000107819_SFXN3	698.35	0.258899	0.00843192	0.0603091
ENSG00000009694_TENM1	518.744	0.326354	0.00844147	0.060325
ENSG00000156990_RPUSD3	556.371	-0.213834	0.00844927	0.060325
ENSG00000174173_TRMT10C	276.339	0.261	0.00845153	0.060325
ENSG00000114127_XRN1	1189.91	-0.208033	0.00847702	0.0604656
ENSG00000197063_MAFG	34.3828	1.10913	0.00853076	0.0608072
ENSG00000166295_ANAPC16	1157.62	0.112576	0.00857086	0.0610513
ENSG00000213465_ARL2	321.634	0.248223	0.00859171	0.061158
ENSG00000173915_USMG5	386.628	0.204616	0.0086133	0.0612697
ENSG00000185825_BCAP31	1202.45	0.160034	0.00863099	0.0613537
ENSG00000172888_ZNF621	112.347	0.513512	0.00865512	0.0614832
ENSG00000165898_ISCA2	461.272	-0.213726	0.00867072	0.0615521
ENSG00000065427_KARS	1642.2	0.116624	0.00871561	0.0618286
ENSG00000118181_RPS25	3214.41	-0.110358	0.00879101	0.062321
ENSG00000152359_POC5	133.261	-0.455035	0.00879799	0.062328
ENSG00000178127_NDUFV2	1264.1	0.138089	0.00881999	0.0624415
ENSG00000007080_CCDC124	208.779	0.201908	0.00882876	0.0624481
ENSG00000204435_CSNK2B	1059.74	0.14474	0.00883293	0.0624481
ENSG00000089220_PEBP1	1419.41	0.153039	0.00884211	0.0624706
ENSG00000103479_RBL2	1663.15	-0.252498	0.00898942	0.0634683
ENSG00000100632_ERH	223.391	0.230603	0.00908476	0.0640981
ENSG00000111696_NT5DC3	41.3929	0.794477	0.00918303	0.0647037
ENSG00000112303_VNN2	1429.22	-0.184464	0.00917822	0.0647037
ENSG00000136997_MYC	172.29	-0.491694	0.00922708	0.0649701
ENSG00000123349_PFDN5	2822.17	-0.131916	0.00924741	0.0650266
ENSG00000148019_CEP78	404.287	-0.27816	0.00924759	0.0650266
ENSG00000275131_CH17-472G23.4	59.5666	0.603133	0.00926022	0.0650715
ENSG00000133739_LRRCC1	79.874	-0.647816	0.00928205	0.0651809
ENSG00000189403_HMGB1	6311.88	-0.113542	0.00929153	0.0652035
ENSG00000067064_IDI1	801.937	0.209948	0.00934809	0.0655562
ENSG00000059588_TARBP1	104.234	-0.688529	0.00939516	0.065842
ENSG00000183484_GPR132	737.943	-0.310848	0.00940628	0.0658756
ENSG00000083454_P2RX5	73.282	0.767629	0.00950653	0.0665329
ENSG00000198258_UBL5	671.714	0.161366	0.00954363	0.0667477
ENSG00000088930_XRN2	1025.46	-0.208789	0.009558	0.0668033
ENSG00000102078_SLC25A14	85.0765	-0.669196	0.00958522	0.066859
ENSG00000142634_EFHD2	77.0335	-0.41156	0.00958432	0.066859
ENSG00000144674_GOLGA4	633.783	-0.224804	0.00957799	0.066859
ENSG00000115806_GORASP2	957.405	0.199328	0.0096514	0.0672489
ENSG00000173692_PSMD1	1228.87	0.230729	0.00965404	0.0672489
ENSG00000134049_IER3IP1	647.491	-0.168331	0.00966064	0.0672499
ENSG00000171130_ATP6V0E2	957.775	0.221248	0.00967822	0.0673273
ENSG00000178057_NDUFAF3	438.842	0.225059	0.00969017	0.0673654
ENSG00000205937_RNPS1	1502.05	0.144053	0.00978214	0.0679595
ENSG00000170222_ADPRM	179.438	-0.546054	0.00980038	0.0680408
ENSG00000104972_LILRB1	102.688	-1.15291	0.0098567	0.0683407
ENSG00000213722_DDAH2	76.6762	0.533904	0.00985641	0.0683407
ENSG00000183520_UTP11L	208.319	0.397731	0.00989243	0.0685427
ENSG00000068323_TFE3	47.2453	0.500841	0.00990979	0.0686174
ENSG00000076685_NT5C2	693.022	-0.257696	0.00992394	0.0686697
ENSG00000136710_CCDC115	1023.64	-0.184545	0.00993749	0.0686886
ENSG00000170962_PDGFD	206.785	-0.653403	0.00993986	0.0686886
ENSG00000154767_XPC	1433	-0.205191	0.00995802	0.0687684
ENSG00000117280_RAB29	798.063	-0.178552	0.00997716	0.068855
ENSG00000108021_FAM208B	141.804	0.384577	0.00999312	0.0689194
ENSG00000135535_CD164	3568.6	-0.242552	0.0100517	0.0692779
ENSG00000166266_CUL5	315.894	-0.263665	0.01007	0.0693579
ENSG00000168758_SEMA4C	31.7278	-0.573144	0.0100901	0.0694502
ENSG00000010256_UQCRC1	1992.78	0.17793	0.0101609	0.0698455
ENSG00000203896_LIME1	911.671	0.287258	0.0101596	0.0698455
ENSG00000143924_EML4	1994.7	-0.212993	0.0101817	0.069942
ENSG00000134285_FKBP11	335.741	-0.270011	0.0102278	0.0702125
ENSG00000115165_CYTIP	1813.26	0.189904	0.0102519	0.0703318
ENSG00000228253_MT-ATP8	387.783	0.145398	0.0102591	0.0703348
ENSG00000168591_TMUB2	700.848	-0.220418	0.0102824	0.0704482
ENSG00000143870_PDIA6	1025.34	0.19925	0.010331	0.0707345
ENSG00000128595_CALU	378.469	0.401864	0.0103719	0.0709679
ENSG00000077721_UBE2A	832.851	0.221479	0.0103789	0.0709694
ENSG00000172500_FIBP	491.821	-0.185212	0.0103882	0.0709857
ENSG00000128463_EMC4	1158.14	0.142011	0.0104058	0.0710593
ENSG00000122678_POLM	305.964	-0.291839	0.0104318	0.0711905
ENSG00000144659_SLC25A38	668.539	-0.214739	0.0104868	0.071485
ENSG00000214087_ARL16	241.221	-0.299007	0.0104887	0.071485
ENSG00000133466_C1QTNF6	79.4685	-0.678982	0.0105075	0.0715199
ENSG00000196154_S100A4	786.845	0.230237	0.0105036	0.0715199
ENSG00000142188_TMEM50B	999.092	0.218824	0.0105459	0.0717343
ENSG00000156804_FBXO32	329.353	-0.384209	0.0106182	0.0721786
ENSG00000138964_PARVG	1066.14	0.183726	0.0106419	0.0722459
ENSG00000160710_ADAR	2023.8	-0.296143	0.0106406	0.0722459
ENSG00000125691_RPL23	1371.47	-0.129234	0.0106673	0.072324
ENSG00000156958_GALK2	295.585	-0.313853	0.0106648	0.072324
ENSG00000146376_ARHGAP18	364.921	0.421523	0.0107201	0.0726344
ENSG00000091732_ZC3HC1	167.481	-0.345626	0.0107487	0.0727809
ENSG00000104964_AES	273.236	-0.178392	0.0107877	0.0729976
ENSG00000197471_SPN	1557.33	-0.166107	0.0107953	0.0730018
ENSG00000153786_ZDHHC7	234.134	-0.367037	0.0108298	0.0731873
ENSG00000168827_GFM1	432.797	0.277699	0.0108535	0.0732526
ENSG00000215114_UBXN2B	291.686	0.3321	0.0108489	0.0732526
ENSG00000162924_REL	609.19	-0.200194	0.0108754	0.0733528
ENSG00000167065_DUSP18	389.489	0.344186	0.0109327	0.0736911
ENSG00000204267_TAP2	399.426	-0.327953	0.011002	0.0741107
ENSG00000146833_TRIM4	409.259	-0.33545	0.0110421	0.0743323
ENSG00000225470_JPX	145.779	-0.322953	0.0110542	0.0743656
ENSG00000133961_NUMB	813.492	0.214563	0.0110801	0.0744918
ENSG00000169629_RGPD8	70.4019	0.669008	0.0110917	0.0745216
ENSG00000117362_APH1A	258.999	0.397553	0.0111358	0.0747126
ENSG00000123737_EXOSC9	509.655	-0.315444	0.0111376	0.0747126
ENSG00000133119_RFC3	106.054	0.682431	0.0111416	0.0747126
ENSG00000066923_STAG3	71.7747	-0.386088	0.0111821	0.0749358
ENSG00000213977_TAX1BP3	295.8	0.245384	0.0111904	0.0749433
ENSG00000108883_EFTUD2	1280.82	0.20983	0.0112647	0.0752956
ENSG00000136451_VEZF1	1038.01	-0.199611	0.011262	0.0752956
ENSG00000148154_UGCG	125.233	0.512753	0.0112604	0.0752956
ENSG00000170035_UBE2E3	132.502	-0.38191	0.0112746	0.0753134
ENSG00000137700_SLC37A4	211.681	-0.377351	0.0113517	0.07578
ENSG00000115944_COX7A2L	723.945	0.193457	0.0114146	0.0761019
ENSG00000184840_TMED9	535.976	0.221325	0.0114123	0.0761019
ENSG00000004534_RBM6	755.771	-0.20467	0.011444	0.0762495
ENSG00000143970_ASXL2	227.323	0.377121	0.0114541	0.0762679
ENSG00000167986_DDB1	1230.98	0.168867	0.0114666	0.0763026
ENSG00000129566_TEP1	340.627	0.301566	0.0114815	0.0763528
ENSG00000168899_VAMP5	347.812	-0.231838	0.0115195	0.0765568
ENSG00000170876_TMEM43	3141.77	0.160861	0.0115458	0.0766823
ENSG00000066084_DIP2B	192.594	0.446831	0.0116019	0.0769567
ENSG00000163104_SMARCAD1	358.961	0.378308	0.0115995	0.0769567
ENSG00000154124_OTULIN	410.664	-0.367966	0.0116501	0.0772276
ENSG00000228794_LINC01128	101.509	0.753963	0.0116641	0.0772708
ENSG00000189241_TSPYL1	1344.83	0.236988	0.0117041	0.077487
ENSG00000125445_MRPS7	598.5	0.217037	0.0117665	0.0778503
ENSG00000125686_MED1	488.795	0.260083	0.0117934	0.0779788
ENSG00000257151_PWAR6	30.1071	-1.35693	0.0118226	0.0781219
ENSG00000116171_SCP2	1128.74	-0.151845	0.01188	0.0782567
ENSG00000117395_EBNA1BP2	282.298	0.254638	0.011888	0.0782567
ENSG00000161929_SCIMP	32.4324	-0.411212	0.0118585	0.0782567
ENSG00000163468_CCT3	1746.53	0.179143	0.0118838	0.0782567
ENSG00000198453_ZNF568	205.949	-0.414482	0.0118832	0.0782567
ENSG00000276291_FRG1HP	225.67	-0.22771	0.0118869	0.0782567
ENSG00000143420_ENSA	504.107	0.193221	0.0119414	0.0785581
ENSG00000150907_FOXO1	250.316	0.377537	0.0119966	0.0788717
ENSG00000118680_MYL12B	5461.07	0.0854136	0.0120761	0.0792945
ENSG00000197111_PCBP2	723.848	-0.196947	0.0120759	0.0792945
ENSG00000115896_PLCL1	47.9044	1.30281	0.0121051	0.0794347
ENSG00000163346_PBXIP1	2050.15	-0.177274	0.0121134	0.0794389
ENSG00000109814_UGDH	303.933	0.36502	0.0121334	0.0794717
ENSG00000230795_HLA-K	41.5976	-0.411803	0.0121337	0.0794717
ENSG00000179119_SPTY2D1	238.966	0.426976	0.0121595	0.0795428
ENSG00000245958_RP11-33B1.1	165.441	-0.411592	0.0121598	0.0795428
ENSG00000115541_HSPE1	243.776	0.219967	0.01218	0.0796247
ENSG00000124228_DDX27	638.25	0.158291	0.0122021	0.0797191
ENSG00000102900_NUP93	892.747	0.242381	0.0122915	0.0802531
ENSG00000140988_RPS2	1171.49	-0.185005	0.0123128	0.0803416
ENSG00000175066_GK5	166.57	-0.391307	0.0123216	0.080349
ENSG00000105409_ATP1A3	45.599	-0.675098	0.0123528	0.0804167
ENSG00000149743_TRPT1	373.529	-0.296345	0.0123519	0.0804167
ENSG00000213626_LBH	2571.95	-0.211213	0.0123552	0.0804167
ENSG00000196923_PDLIM7	40.0992	0.716571	0.0124658	0.0810863
ENSG00000156261_CCT8	1114.11	0.143246	0.0124754	0.0810977
ENSG00000175970_UNC119B	81.9087	-0.940245	0.0124844	0.0811058
ENSG00000256039_RP11-291B21.2	72.3048	-0.68157	0.0125015	0.0811664
ENSG00000174032_SLC25A30	29.1467	-0.735291	0.0125166	0.0812136
ENSG00000065518_NDUFB4	445.604	0.118569	0.0125308	0.0812551
ENSG00000089335_ZNF302	261.85	-0.372891	0.0125487	0.0813203
ENSG00000121057_AKAP1	71.4237	0.935215	0.0125608	0.0813482
ENSG00000118707_TGIF2	114.517	-0.359817	0.0125998	0.0815416
ENSG00000230606_AC159540.1	149.966	0.268541	0.0126063	0.0815416
ENSG00000100764_PSMC1	705.062	0.123207	0.0126596	0.0818293
ENSG00000255717_SNHG1	262.842	-0.365195	0.0126665	0.0818293
ENSG00000126524_SBDS	1038.86	0.167954	0.0127169	0.0821041
ENSG00000215067_ALOX12-AS1	58.0245	-0.574792	0.0127542	0.0822939
ENSG00000002822_MAD1L1	493.937	0.273542	0.0127772	0.0823909
ENSG00000130489_SCO2	206.146	-0.409981	0.0128128	0.0825698
ENSG00000122085_MTERF4	399.879	-0.196809	0.0129132	0.0831652
ENSG00000171314_PGAM1	3686.24	0.127275	0.0129392	0.0832814
ENSG00000156374_PCGF6	156.267	-0.376979	0.012991	0.0835628
ENSG00000123562_MORF4L2	489.479	0.227623	0.013001	0.0835753
ENSG00000184164_CRELD2	103.471	0.536326	0.0130424	0.0837897
ENSG00000130023_ERMARD	102.936	-0.51208	0.0130977	0.0840933
ENSG00000197857_ZNF44	450.137	-0.338109	0.0131328	0.0842669
ENSG00000041357_PSMA4	1023.12	0.130784	0.0131526	0.084342
ENSG00000007129_CEACAM21	114.959	-0.501046	0.0131644	0.0843655
ENSG00000125735_TNFSF14	331.069	0.246555	0.0132225	0.084686
ENSG00000111647_UHRF1BP1L	313.449	0.289395	0.0132896	0.0850098
ENSG00000118640_VAMP8	816.27	0.09503	0.0133057	0.0850098
ENSG00000120709_FAM53C	289.473	0.283169	0.0133037	0.0850098
ENSG00000243678_NME2	263.083	0.244581	0.0132986	0.0850098
ENSG00000100412_ACO2	1082.08	0.237021	0.0133619	0.085294
ENSG00000105202_FBL	356.616	0.173165	0.0133666	0.085294
ENSG00000143314_MRPL24	147.264	0.358087	0.0133949	0.0854223
ENSG00000156313_RPGR	67.339	0.847284	0.0134091	0.0854605
ENSG00000115525_ST3GAL5	211.523	-0.451662	0.0134255	0.0855126
ENSG00000177721_ANXA2R	368.197	-0.254978	0.0134924	0.085886
ENSG00000066557_LRRC40	181.326	0.340582	0.0135169	0.0859898
ENSG00000198821_CD247	2056.94	-0.229855	0.0135914	0.0863319
ENSG00000253738_OTUD6B-AS1	377.518	0.248309	0.0135956	0.0863319
ENSG00000268027_AC006129.2	102.024	-0.345127	0.0135847	0.0863319
ENSG00000261740_RP11-345J4.5	413.347	0.188631	0.0136511	0.0866318
ENSG00000136908_DPM2	355.992	-0.272804	0.0136666	0.0866752
ENSG00000152689_RASGRP3	126.021	-0.490762	0.0136746	0.0866752
ENSG00000069329_VPS35	918.055	0.18838	0.0137329	0.0869832
ENSG00000189050_RNFT1	368.555	-0.270279	0.0137399	0.0869832
ENSG00000039068_CDH1	142.562	0.817473	0.0138032	0.0873047
ENSG00000155256_ZFYVE27	496.655	-0.367095	0.0138229	0.0873047
ENSG00000165525_NEMF	752.747	-0.164005	0.0138242	0.0873047
ENSG00000197070_ARRDC1	408.425	0.253196	0.0138147	0.0873047
ENSG00000011275_RNF216	751.227	-0.16903	0.0138345	0.0873164
ENSG00000197961_ZNF121	324.18	0.315634	0.0138436	0.0873213
ENSG00000267278_MAP3K14-AS1	49.1002	0.501509	0.0138576	0.0873568
ENSG00000067048_DDX3Y	836.009	0.231112	0.0139047	0.0876006
ENSG00000099991_CABIN1	263.066	-0.297046	0.0139323	0.0876175
ENSG00000167699_GLOD4	788.179	0.182838	0.0139247	0.0876175
ENSG00000168393_DTYMK	188.813	0.340996	0.0139327	0.0876175
ENSG00000171109_MFN1	314.513	-0.324234	0.0140077	0.0880366
ENSG00000234420_ZNF37BP	333.278	-0.336047	0.0140308	0.0881282
ENSG00000140153_WDR20	280.523	0.368604	0.0140573	0.0882414
ENSG00000178252_WDR6	1537.08	0.204837	0.0141139	0.0885434
ENSG00000184216_IRAK1	209.749	0.422168	0.0141686	0.088833
ENSG00000139921_TMX1	1058.51	-0.205982	0.0141791	0.0888457
ENSG00000143515_ATP8B2	105.061	-0.542416	0.0142072	0.0889683
ENSG00000179240_RP11-111M22.2	35.3672	-0.60213	0.0142341	0.0890831
ENSG00000149182_ARFGAP2	1341.57	-0.150132	0.014248	0.0891165
ENSG00000121897_LIAS	165.984	-0.521428	0.0142947	0.0893549
ENSG00000115216_NRBP1	1515.54	0.167151	0.0143219	0.0894712
ENSG00000162961_DPY30	359.527	0.202992	0.0143428	0.0895482
ENSG00000198356_ASNA1	329.835	0.203372	0.0144098	0.0898918
ENSG00000225697_SLC26A6	240.645	-0.515918	0.0144151	0.0898918
ENSG00000126768_TIMM17B	343.699	0.151165	0.0144429	0.0900112
ENSG00000119403_PHF19	72.5145	0.514847	0.0144651	0.0900955
ENSG00000132680_KIAA0907	101.164	0.385565	0.0144879	0.0901838
ENSG00000100485_SOS2	183.704	0.402918	0.014544	0.0904788
ENSG00000160310_PRMT2	2278.7	-0.126343	0.0146332	0.090979
ENSG00000160961_ZNF333	362.036	-0.279258	0.0146645	0.0911196
ENSG00000167632_TRAPPC9	219.003	0.246032	0.0147035	0.091307
ENSG00000077713_SLC25A43	46.1856	1.17725	0.0148318	0.0919575
ENSG00000205544_TMEM256	144.184	0.244925	0.0148347	0.0919575
ENSG00000257103_LSM14A	1589.42	0.125871	0.014825	0.0919575
ENSG00000086758_HUWE1	1356.2	0.195189	0.0148717	0.0921319
ENSG00000181191_PJA1	261.767	0.366404	0.0149097	0.0923123
ENSG00000263465_SRSF8	285.669	0.325032	0.0150248	0.0929696
ENSG00000066422_ZBTB11	429.067	-0.257218	0.0151166	0.0934823
ENSG00000057657_PRDM1	267.597	-0.398044	0.0151451	0.0936029
ENSG00000131051_RBM39	2717.81	-0.125073	0.0151712	0.093681
ENSG00000205476_CCDC85C	49.8813	0.761836	0.0151757	0.093681
ENSG00000108349_CASC3	554.029	0.174745	0.015189	0.0937076
ENSG00000204406_MBD5	149.339	-0.300339	0.0152126	0.0937976
ENSG00000062485_CS	803.69	0.187588	0.0152522	0.0939305
ENSG00000100813_ACIN1	533.926	-0.265351	0.0152484	0.0939305
ENSG00000273590_SMIM11B	134.703	-0.368784	0.0153301	0.0942988
ENSG00000281383_CH507-513H4.5	1394.81	-0.160786	0.0153289	0.0942988
ENSG00000263731_RP11-498C9.15	70.5215	0.72441	0.0153637	0.0944498
ENSG00000049167_ERCC8	168.511	-0.474094	0.0153917	0.0945658
ENSG00000105738_SIPA1L3	78.1359	-0.571315	0.0154603	0.0949312
ENSG00000103160_HSDL1	302.162	-0.401245	0.0155147	0.0952091
ENSG00000163344_PMVK	157.676	0.293241	0.0155699	0.0954914
ENSG00000106443_PHF14	65.0482	0.47591	0.0156012	0.0955712
ENSG00000111371_SLC38A1	4604.2	0.108197	0.0155986	0.0955712
ENSG00000185973_TMLHE	74.1172	-0.736712	0.0156521	0.0957701
ENSG00000279933_RP4-671O14.5	127.629	-0.493721	0.0156446	0.0957701
ENSG00000198876_DCAF12	241.774	-0.395669	0.0156715	0.0958329
ENSG00000137522_RNF121	89.7906	0.573689	0.0156919	0.0959012
ENSG00000156500_FAM122C	60.3399	-0.645638	0.0157345	0.096105
ENSG00000052126_PLEKHA5	137.358	-0.569187	0.0157706	0.0961114
ENSG00000160446_ZDHHC12	428.31	0.25207	0.0157664	0.0961114
ENSG00000167645_YIF1B	344.417	0.243705	0.0157725	0.0961114
ENSG00000214851_LINC00612	110.567	-0.439405	0.0157609	0.0961114
ENSG00000198270_TMEM116	150.165	-0.388408	0.0157922	0.0961752
ENSG00000172543_CTSW	1780.26	-0.1657	0.0158199	0.0962314
ENSG00000239713_APOBEC3G	8412.93	0.13142	0.0158127	0.0962314
ENSG00000133606_MKRN1	528.022	-0.344805	0.0158511	0.0963087
ENSG00000181924_COA4	200.592	0.242162	0.0158497	0.0963087
ENSG00000100994_PYGB	491.288	0.324356	0.0158753	0.0963998
ENSG00000125877_ITPA	318.087	0.219426	0.0159637	0.0968796
ENSG00000158122_AAED1	132.083	0.339607	0.016034	0.09725
ENSG00000151338_MIPOL1	283.271	-0.110613	0.0160452	0.0972611
ENSG00000221988_PPT2	74.2889	-0.632363	0.0160605	0.097297
ENSG00000137504_CREBZF	280.553	-0.387182	0.0160969	0.0974609
ENSG00000100605_ITPK1	94.0351	0.426112	0.0161792	0.0979026
ENSG00000145912_NHP2	395.31	0.22713	0.0161922	0.0979245
ENSG00000020256_ZFP64	152.727	-0.464163	0.016221	0.0979277
ENSG00000049249_TNFRSF9	247.498	0.480664	0.0162141	0.0979277
ENSG00000137955_RABGGTB	451.188	-0.289491	0.0162114	0.0979277
ENSG00000158417_EIF5B	333.162	0.230898	0.0162519	0.0980573
ENSG00000106780_MEGF9	136.918	0.581516	0.0163031	0.0982526
ENSG00000163378_EOGT	319.808	0.440946	0.0163023	0.0982526
ENSG00000137880_GCHFR	487.015	-0.310602	0.0163161	0.0982743
ENSG00000143753_DEGS1	926.932	0.235743	0.0163718	0.0985524
ENSG00000161638_ITGA5	1579.81	-0.276739	0.0164165	0.0987647
ENSG00000183281_PLGLB1	36.2865	-0.456288	0.0164499	0.0989085
ENSG00000108671_PSMD11	992.141	0.131055	0.0164788	0.0990247
ENSG00000169252_ADRB2	214.281	-0.482949	0.0165061	0.0991316
ENSG00000106245_BUD31	608.282	0.159941	0.0166081	0.099687
ENSG00000197969_VPS13A	270.331	-0.305966	0.0166252	0.0996901
ENSG00000258315_C17orf49	508.853	-0.176757	0.0166278	0.0996901
ENSG00000135249_RINT1	161.22	-0.38808	0.016667	0.0998433
ENSG00000138286_FAM149B1	125.084	0.383464	0.016676	0.0998433
ENSG00000183207_RUVBL2	431.392	0.187981	0.0166821	0.0998433
ENSG00000091527_CDV3	779.852	0.171586	0.0167544	0.100046
ENSG00000116704_SLC35D1	231.847	0.33097	0.0167496	0.100046
ENSG00000137076_TLN1	432.415	0.242651	0.0167376	0.100046
ENSG00000175216_CKAP5	311.705	0.312408	0.0167344	0.100046
ENSG00000079459_FDFT1	1129.92	0.153628	0.0168349	0.100417
ENSG00000104679_R3HCC1	534.702	-0.225169	0.0168358	0.100417
ENSG00000107581_EIF3A	1495.36	0.136953	0.0168595	0.100501
ENSG00000122034_GTF3A	1874.11	0.121323	0.0169028	0.100631
ENSG00000142230_SAE1	627.278	0.206535	0.0169137	0.100631
ENSG00000161021_MAML1	232.421	-0.305398	0.01692	0.100631
ENSG00000163069_SGCB	128.932	0.434839	0.0169097	0.100631
ENSG00000091592_NLRP1	1009.08	-0.24591	0.0169378	0.10068
ENSG00000161011_SQSTM1	2476.17	0.113271	0.0169942	0.100957
ENSG00000185697_MYBL1	46.6545	-0.734619	0.0170512	0.101238
ENSG00000108179_PPIF	286.241	0.315466	0.0170714	0.1013
ENSG00000120526_NUDCD1	178.525	0.420416	0.017094	0.101309
ENSG00000130775_THEMIS2	286.949	-0.336009	0.017093	0.101309
ENSG00000181847_TIGIT	5378.65	-0.117366	0.017102	0.101309
ENSG00000114841_DNAH1	120.856	-0.609703	0.0172053	0.101735
ENSG00000116786_PLEKHM2	143.612	0.384067	0.0172102	0.101735
ENSG00000118855_MFSD1	585.29	0.227413	0.017213	0.101735
ENSG00000168496_FEN1	170.119	0.409249	0.0172078	0.101735
ENSG00000087157_PGS1	448.625	-0.25159	0.0172327	0.101735
ENSG00000178075_GRAMD1C	111.396	-0.88752	0.017223	0.101735
ENSG00000203950_FAM127B	92.5874	0.359673	0.0172426	0.101736
ENSG00000180370_PAK2	638.425	0.171366	0.0172895	0.101955
ENSG00000070047_PHRF1	69.4615	-0.622539	0.0173886	0.102466
ENSG00000267731_RP11-147L13.8	66.9518	-0.687172	0.0173958	0.102466
ENSG00000198618_PPIAP22	231.592	0.178523	0.0174815	0.102912
ENSG00000153207_AHCTF1	214.818	0.284974	0.0175198	0.102927
ENSG00000174989_FBXW8	45.2302	0.900099	0.0174952	0.102927
ENSG00000204165_CXorf65	27.9653	-0.51713	0.0175235	0.102927
ENSG00000265491_RNF115	257.511	-0.297919	0.0175218	0.102927
ENSG00000235655_H3F3AP4	577.48	0.110946	0.017637	0.103536
ENSG00000043143_JADE2	341.551	-0.244592	0.0176753	0.103563
ENSG00000065613_SLK	158.448	0.399106	0.0176815	0.103563
ENSG00000100592_DAAM1	336.656	0.380538	0.0176576	0.103563
ENSG00000283013_RP11-511P7.5	139.651	-0.403839	0.0176772	0.103563
ENSG00000115091_ACTR3	5060.81	0.13514	0.0177785	0.104073
ENSG00000174384_RP11-313P13.4	54.705	-0.326971	0.017797	0.104123
ENSG00000117528_ABCD3	257.614	0.396879	0.0178524	0.104335
ENSG00000142687_KIAA0319L	523.747	-0.266199	0.0178534	0.104335
ENSG00000149806_FAU	3216.92	-0.106611	0.0178693	0.104369
ENSG00000155959_VBP1	575.803	0.216055	0.0178816	0.104383
ENSG00000034510_TMSB10	4148.81	-0.116699	0.0179252	0.104514
ENSG00000167536_DHRS13	47.7934	0.941987	0.017925	0.104514
ENSG00000196267_ZNF836	133.851	-0.628249	0.0179341	0.104514
ENSG00000117139_KDM5B	257.681	0.368476	0.0180193	0.104951
ENSG00000256262_USP30-AS1	64.3803	-0.458787	0.0180631	0.105147
ENSG00000175756_AURKAIP1	572.983	0.156863	0.0181098	0.105361
ENSG00000123131_PRDX4	137.18	0.570975	0.0181487	0.105528
ENSG00000163050_ADCK3	345.636	-0.294795	0.0181709	0.105598
ENSG00000131507_NDFIP1	563.747	0.152781	0.0182116	0.10572
ENSG00000167635_ZNF146	1171.68	0.189436	0.0182122	0.10572
ENSG00000172007_RAB33B	185.171	0.403333	0.0182826	0.106069
ENSG00000102921_N4BP1	450.711	-0.266886	0.0183426	0.106358
ENSG00000083312_TNPO1	615.14	-0.240891	0.0183531	0.10636
ENSG00000116954_RRAGC	112.115	0.498362	0.0183668	0.10638
ENSG00000168495_POLR3D	76.9113	0.933876	0.0183983	0.106503
ENSG00000196227_FAM217B	305.44	-0.285411	0.0184175	0.106555
ENSG00000104946_TBC1D17	103.295	-0.335889	0.0185731	0.107396
ENSG00000122033_MTIF3	227.743	-0.257553	0.0186032	0.107482
ENSG00000144136_SLC20A1	1325.99	-0.165535	0.0186086	0.107482
ENSG00000070269_TMEM260	113.799	-0.476364	0.018659	0.107608
ENSG00000103932_RPAP1	303.615	0.300327	0.0186528	0.107608
ENSG00000141664_ZCCHC2	181.732	-0.424838	0.0186614	0.107608
ENSG00000096063_SRPK1	518.745	0.253855	0.0187753	0.108025
ENSG00000128626_MRPS12	431.733	0.244451	0.0187728	0.108025
ENSG00000167775_CD320	242.279	0.407612	0.0187653	0.108025
ENSG00000231584_FAHD2CP	65.2751	-0.512364	0.0187549	0.108025
ENSG00000025770_NCAPH2	759.337	0.232967	0.0188254	0.108247
ENSG00000165637_VDAC2	1039.17	0.172592	0.0188345	0.108247
ENSG00000101608_MYL12A	2989.29	-0.250596	0.0188459	0.108252
ENSG00000156127_BATF	730.048	0.161168	0.0188702	0.108314
ENSG00000235453_TOPORS-AS1	55.1033	-0.36415	0.0188775	0.108314
ENSG00000134899_ERCC5	712.872	-0.197211	0.0189035	0.108344
ENSG00000177885_GRB2	2140.03	0.122764	0.0188985	0.108344
ENSG00000223960_AC009948.5	78.4517	-0.46455	0.01895	0.108551
ENSG00000103415_HMOX2	912.979	0.167976	0.0189815	0.108671
ENSG00000143353_LYPLAL1	92.7507	-0.437643	0.0189958	0.108693
ENSG00000161036_LRWD1	169.297	0.522039	0.0190413	0.108894
ENSG00000077235_GTF3C1	514.114	0.198192	0.0190934	0.109044
ENSG00000140526_ABHD2	564.291	0.289104	0.0190928	0.109044
ENSG00000157349_DDX19B	573.594	0.244074	0.0190989	0.109044
ENSG00000125772_GPCPD1	591.432	-0.195937	0.0191249	0.109133
ENSG00000074319_TSG101	678.043	0.222668	0.0191921	0.109456
ENSG00000164011_ZNF691	89.2399	-0.563901	0.0192171	0.109539
ENSG00000073050_XRCC1	388.362	0.216071	0.0192343	0.109577
ENSG00000135722_FBXL8	32.6412	-0.84385	0.0192742	0.109684
ENSG00000141682_PMAIP1	1075.78	0.296215	0.0192717	0.109684
ENSG00000184924_PTRHD1	238.001	-0.258311	0.0193447	0.110025
ENSG00000136891_TEX10	237.026	-0.49886	0.0194089	0.11033
ENSG00000075826_SEC31B	144.977	-0.598489	0.0194596	0.110511
ENSG00000093072_CECR1	1244.27	-0.242756	0.019462	0.110511
ENSG00000134248_LAMTOR5	776.277	0.155464	0.0194835	0.110573
ENSG00000244398_RP11-466H18.1	333.099	-0.129968	0.0195019	0.110617
ENSG00000166435_XRRA1	421.514	-0.251595	0.0195493	0.110825
ENSG00000204287_HLA-DRA	2704.44	-0.264331	0.0195626	0.110841
ENSG00000112592_TBP	91.088	-0.528927	0.0195827	0.110894
ENSG00000145348_TBCK	279.029	-0.391698	0.0196671	0.111312
ENSG00000147654_EBAG9	147.898	-0.308437	0.01969	0.111381
ENSG00000109323_MANBA	152.042	-0.557421	0.0197827	0.111844
ENSG00000090905_TNRC6A	206.197	-0.321019	0.0198189	0.111988
ENSG00000105258_POLR2I	287.13	0.213677	0.0198454	0.112077
ENSG00000165156_ZHX1	247.278	-0.346717	0.0199187	0.11243
ENSG00000198909_MAP3K3	295.639	0.415101	0.0199615	0.11261
ENSG00000140718_FTO	554.492	0.22023	0.0199876	0.112686
ENSG00000160991_ORAI2	303.01	-0.286074	0.0199966	0.112686
ENSG00000168394_TAP1	4841.21	-0.212451	0.0200279	0.112741
ENSG00000181789_COPG1	1141.28	0.203835	0.0200274	0.112741
ENSG00000106603_COA1	439.347	-0.26496	0.0201774	0.113521
ENSG00000173436_MINOS1	324.304	0.182951	0.0203165	0.114242
ENSG00000089006_SNX5	419.898	-0.214864	0.0204026	0.114656
ENSG00000092098_RNF31	111.791	-0.664361	0.0204122	0.114656
ENSG00000139190_VAMP1	359.657	-0.389742	0.020511	0.115087
ENSG00000152969_JAKMIP1	699.288	0.244339	0.0205097	0.115087
ENSG00000004399_PLXND1	110.872	-0.663513	0.0205466	0.115225
ENSG00000142347_MYO1F	2886.68	-0.143019	0.0205634	0.115257
ENSG00000035664_DAPK2	257.306	-0.387038	0.0206275	0.115554
ENSG00000204568_MRPS18B	902.864	-0.241035	0.0206548	0.115644
ENSG00000034677_RNF19A	2534.13	-0.157488	0.0206674	0.115653
ENSG00000184983_NDUFA6	599.901	0.152207	0.0207849	0.116248
ENSG00000223745_RP4-717I23.3	347.259	-0.309099	0.0208063	0.116305
ENSG00000083828_ZNF586	452.471	-0.327929	0.0208419	0.116442
ENSG00000089597_GANAB	1140.5	0.21242	0.0209116	0.116706
ENSG00000162735_PEX19	890.809	0.167545	0.0209052	0.116706
ENSG00000189223_PAX8-AS1	155.149	-0.698503	0.0210121	0.117204
ENSG00000008838_MED24	516.467	0.341412	0.0211599	0.117965
ENSG00000133114_GPALPP1	196.379	-0.277338	0.0211909	0.118012
ENSG00000153395_LPCAT1	313.55	0.361483	0.0211887	0.118012
ENSG00000171425_ZNF581	232.353	-0.437613	0.0212103	0.118057
ENSG00000100462_PRMT5	414.74	0.254364	0.0212978	0.118373
ENSG00000119333_WDR34	190.374	0.515336	0.0212821	0.118373
ENSG00000198700_IPO9	686.041	0.243411	0.0213012	0.118373
ENSG00000119231_SENP5	621.919	0.162192	0.0213311	0.118476
ENSG00000111679_PTPN6	1339.53	0.185099	0.0214118	0.118842
ENSG00000198712_MT-CO2	15232.8	0.114881	0.0214198	0.118842
ENSG00000166532_RIMKLB	97.5787	0.486808	0.0214759	0.119089
ENSG00000080947_CROCCP3	58.6241	-0.484039	0.0215084	0.119093
ENSG00000132670_PTPRA	192.178	-0.442539	0.0215109	0.119093
ENSG00000149932_TMEM219	912.823	0.145525	0.0214907	0.119093
ENSG00000069849_ATP1B3	1542.25	0.119718	0.0215796	0.119361
ENSG00000114956_DGUOK	735.23	0.142582	0.0215907	0.119361
ENSG00000148180_GSN	51.5257	1.13295	0.0215937	0.119361
ENSG00000144645_OSBPL10	48.3633	0.589642	0.0218775	0.120866
ENSG00000159352_PSMD4	1724.72	0.141074	0.0219304	0.121094
ENSG00000162694_EXTL2	47.8252	-0.799352	0.0219694	0.121181
ENSG00000168002_POLR2G	978.896	0.124695	0.0219676	0.121181
ENSG00000175582_RAB6A	1858.61	0.140932	0.0219925	0.121244
ENSG00000139998_RAB15	32.6643	-0.825756	0.022039	0.121436
ENSG00000259326_RP11-102L12.2	65.899	0.835326	0.022107	0.121746
ENSG00000138172_CALHM2	512.415	-0.242915	0.0222202	0.122112
ENSG00000143891_GALM	1163.78	-0.226319	0.0222049	0.122112
ENSG00000162298_SYVN1	366.49	0.297868	0.0222094	0.122112
ENSG00000178988_MRFAP1L1	1501.9	-0.155995	0.0221977	0.122112
ENSG00000103876_FAH	43.3861	0.740683	0.0222686	0.122313
ENSG00000126749_EMG1	439.772	0.201787	0.0223379	0.122629
ENSG00000048392_RRM2B	141.396	-0.397492	0.0223709	0.122745
ENSG00000166263_STXBP4	71.18	-0.618706	0.0224159	0.122927
ENSG00000106263_EIF3B	222.145	0.351644	0.0224624	0.123117
ENSG00000214145_LINC00887	54.0836	-0.238754	0.0225343	0.123447
ENSG00000168924_LETM1	188.936	0.295197	0.0225917	0.123696
ENSG00000129083_COPB1	1650.15	0.178029	0.0226261	0.123819
ENSG00000275895_U2AF1L5	280.467	0.269963	0.022647	0.123869
ENSG00000077458_FAM76B	171.696	-0.418788	0.0227004	0.124031
ENSG00000146386_ABRACL	383.746	-0.183978	0.0226969	0.124031
ENSG00000068438_FTSJ1	504.099	0.237454	0.0227765	0.124381
ENSG00000167895_TMC8	252.262	-0.311413	0.0228095	0.124393
ENSG00000168564_CDKN2AIP	545.985	-0.218759	0.0228145	0.124393
ENSG00000174579_MSL2	284.945	-0.361283	0.0228003	0.124393
ENSG00000143158_MPC2	403.976	0.203475	0.0228337	0.124432
ENSG00000198625_MDM4	1282.83	-0.139072	0.0229269	0.124875
ENSG00000117091_CD48	1417.69	-0.235948	0.0229513	0.124942
ENSG00000146733_PSPH	75.2154	0.411273	0.0229897	0.125021
ENSG00000183648_NDUFB1	181.576	0.197357	0.0229796	0.125021
ENSG00000107796_ACTA2	440.638	-0.243732	0.0230658	0.125369
ENSG00000178035_IMPDH2	625.232	0.228711	0.0231015	0.125432
ENSG00000241685_ARPC1A	286.3	0.179456	0.0230973	0.125432
ENSG00000151466_SCLT1	133.992	-0.361451	0.0232617	0.126236
ENSG00000171858_RPS21	909.692	-0.143964	0.0233206	0.12649
ENSG00000171135_JAGN1	384.45	0.212889	0.0233533	0.126601
ENSG00000013523_ANGEL1	244.076	0.401792	0.023436	0.126983
ENSG00000132612_VPS4A	424.209	0.257997	0.0234959	0.127214
ENSG00000177239_MAN1B1	579.764	-0.400402	0.0235029	0.127214
ENSG00000179818_PCBP1-AS1	248.519	-0.312139	0.0235812	0.127571
ENSG00000164096_C4orf3	1436.46	-0.13002	0.0236601	0.127799
ENSG00000164111_ANXA5	2793.22	0.194984	0.023656	0.127799
ENSG00000176438_SYNE3	101.041	0.487002	0.0236541	0.127799
ENSG00000175550_DRAP1	177.545	-0.250453	0.0236996	0.127946
ENSG00000183475_ASB7	286.158	0.353182	0.0237284	0.128035
ENSG00000213694_S1PR3	38.5638	0.962783	0.0237674	0.128179
ENSG00000120742_SERP1	1665.07	0.133891	0.0238227	0.128411
ENSG00000138814_PPP3CA	362.031	0.259587	0.0238449	0.128464
ENSG00000165916_PSMC3	1257.88	0.145914	0.0238797	0.128585
ENSG00000197603_C5orf42	101.358	-0.58972	0.023989	0.129107
ENSG00000146433_TMEM181	204.248	-0.482582	0.0240204	0.129195
ENSG00000198899_MT-ATP6	12117.5	0.095903	0.0240426	0.129195
ENSG00000241506_PSMC1P1	231.656	0.211562	0.0240401	0.129195
ENSG00000131149_GSE1	279.987	-0.288693	0.0240587	0.129215
ENSG00000116752_BCAS2	495.069	0.167471	0.0240729	0.129224
ENSG00000167978_SRRM2	1700.64	-0.158833	0.0241124	0.12937
ENSG00000115946_PNO1	195.099	0.310311	0.0242127	0.129797
ENSG00000229391_HLA-DRB6	145.14	-0.197138	0.0242169	0.129797
ENSG00000131238_PPT1	2249.46	0.181642	0.0242874	0.130108
ENSG00000204574_ABCF1	456.559	0.257772	0.02434	0.130322
ENSG00000179222_MAGED1	509.673	0.238865	0.0243584	0.130354
ENSG00000139547_RDH16	45.8645	-0.359581	0.0243905	0.130392
ENSG00000165792_METTL17	679.388	-0.206745	0.0243814	0.130392
ENSG00000204514_ZNF814	192.191	0.293734	0.0244336	0.130555
ENSG00000186469_GNG2	2091.82	-0.0990907	0.0244708	0.130687
ENSG00000065150_IPO5	423.048	0.347294	0.0245557	0.131006
ENSG00000140950_TLDC1	139.507	0.54604	0.0245538	0.131006
ENSG00000148660_CAMK2G	385.186	-0.259806	0.0245745	0.131039
ENSG00000078043_PIAS2	132.899	-0.500705	0.0246172	0.131199
ENSG00000037042_TUBG2	142.144	-0.348488	0.024668	0.131329
ENSG00000116001_TIA1	761.394	-0.228001	0.0246794	0.131329
ENSG00000117614_SYF2	553.149	-0.170418	0.0246784	0.131329
ENSG00000061938_TNK2	63.1621	-0.510571	0.0248067	0.131872
ENSG00000180488_FAM73A	190.136	-0.33105	0.0247977	0.131872
ENSG00000172890_NADSYN1	764.494	-0.23876	0.0248559	0.132066
ENSG00000007392_LUC7L	445.386	-0.314243	0.0249156	0.132248
ENSG00000143398_PIP5K1A	270.085	0.339329	0.0249101	0.132248
ENSG00000087258_GNAO1	48.3481	0.490822	0.0249565	0.132381
ENSG00000240303_ACAD11	225.953	-0.46709	0.024966	0.132381
ENSG00000198860_TSEN15	816.823	0.228913	0.0249898	0.13244
ENSG00000223959_AFG3L1P	502.885	-0.397597	0.0250226	0.132546
ENSG00000182919_C11orf54	177.757	-0.240821	0.0250994	0.132885
ENSG00000084072_PPIE	483.153	0.16242	0.0251981	0.13334
ENSG00000149187_CELF1	998.784	-0.232799	0.0252149	0.133347
ENSG00000169598_DFFB	154.095	-0.371845	0.0252311	0.133347
ENSG00000170175_CHRNB1	194.118	-0.29854	0.0252378	0.133347
ENSG00000169905_TOR1AIP2	481.971	0.210521	0.0252535	0.133362
ENSG00000141934_PLPP2	73.1179	-0.189846	0.0253006	0.133543
ENSG00000100029_PES1	57.3681	0.40477	0.025368	0.133565
ENSG00000104219_ZDHHC2	205.958	0.234561	0.0253178	0.133565
ENSG00000125384_PTGER2	83.886	-2.4342	0.0253817	0.133565
ENSG00000137040_RANBP6	377.749	0.326144	0.0253611	0.133565
ENSG00000144566_RAB5A	392.658	0.276232	0.025342	0.133565
ENSG00000151702_FLI1	236.211	-0.37305	0.0253785	0.133565
ENSG00000152818_UTRN	1259.47	-0.216151	0.0254098	0.133645
ENSG00000163162_RNF149	874.359	-0.238871	0.0254514	0.133796
ENSG00000166105_GLB1L3	51.7974	-0.505608	0.0254658	0.133805
ENSG00000196275_GTF2IRD2	78.877	-0.361747	0.0256227	0.134561
ENSG00000100299_ARSA	389.914	-0.257091	0.025653	0.134585
ENSG00000126903_SLC10A3	280.702	0.317173	0.0256445	0.134585
ENSG00000078369_GNB1	430.655	0.172767	0.0256817	0.134667
ENSG00000109917_ZPR1	295.027	0.239869	0.0257261	0.134768
ENSG00000144231_POLR2D	411.267	0.215768	0.0257269	0.134768
ENSG00000255112_CHMP1B	1112.94	0.138233	0.0257478	0.13481
ENSG00000170006_TMEM154	188.325	-0.396991	0.0257783	0.134902
ENSG00000142556_ZNF614	123.715	0.397101	0.0258254	0.135022
ENSG00000176393_RNPEP	82.0534	-0.476848	0.0258365	0.135022
ENSG00000182208_MOB2	48.9027	-0.447143	0.0258402	0.135022
ENSG00000095380_NANS	156.25	0.309042	0.02594	0.135476
ENSG00000110218_PANX1	64.8058	0.586457	0.0260041	0.135743
ENSG00000104450_SPAG1	46.2079	-0.55204	0.0261006	0.136178
ENSG00000160439_RDH13	247.391	-0.301286	0.026133	0.136236
ENSG00000167264_DUS2	201.84	-0.419468	0.0261379	0.136236
ENSG00000177465_ACOT4	108.124	0.669599	0.0262524	0.136765
[truncated: 16,161 more rows]
