# Supplementary material for: Cytolytic CD8+ T cells infiltrate germinal centers to limit ongoing HIV replication in spontaneous controller lymph nodes
Source: Sci Immunol. Author manuscript; Available in PMC 2023 May 31. (PMC10231436; doi:10.1126/sciimmunol.ade5872)
Supplement: Table S4 — Differentially expressed pathways and transcription factor signatures. [file NIHMS1903002-supplement-Table_S4.xlsx]

## Sheet: LN_up
Subnet	Subnet_Name	ID	Title	cerno	N1	AUC	cES	P.Value	adj.P.Val	log10(q)
1	OXIDATIVE PHOSPHORYLATION	M1100	Go envelope	2975.94	997	0.623173	1.49245	3.61728e-42	4.3628e-38	-37.3602
		M13651	Go mitochondrial envelope	1924.62	639	0.618168	1.50596	5.02807e-29	6.06436e-26	-25.2172
		M5936	Hallmark oxidative phosphorylation	735.576	182	0.735347	2.02081	2.37812e-27	1.36583e-24	-23.8646
		M17332	Go organelle inner membrane	1426.81	449	0.641716	1.58887	9.12449e-27	5.0023e-24	-23.3008
		M8479	Go mitochondrion	3495.21	1334	0.573592	1.31005	2.38547e-25	1.10658e-22	-21.956
		M17748	Go mitochondrial protein complex	826.538	231	0.681337	1.78904	5.17078e-23	1.64118e-20	-19.7848
		M17461	Go inner mitochondrial membrane protein complex	471.573	109	0.747469	2.16318	9.38561e-21	1.95172e-18	-17.7096
		M3040	Go mitochondrion organization	1349.91	464	0.601641	1.45465	3.20507e-18	4.60195e-16	-15.3371
		M27621	Reactome complex i biogenesis	265.35	55	0.79135	2.41227	7.42315e-15	6.13224e-13	-12.2124
		M16993	Go nuclear envelope	1094.1	380	0.613501	1.43961	1.75102e-14	1.32824e-12	-11.8767
		M22615	Go nadh dehydrogenase complex assembly	277.87	62	0.76139	2.24089	8.20788e-14	5.68938e-12	-11.2449
		M15269	Go protein localization to mitochondrion	440.558	130	0.673811	1.69445	1.80744e-11	8.16461e-10	-9.08806
		M11099	Go mitochondrial respiratory chain complex assembly	354.231	98	0.677893	1.8073	3.27935e-11	1.41764e-09	-8.84843
		M11760	Go mitochondrial transport	635.044	220	0.609519	1.44328	2.97348e-09	8.18793e-08	-7.08683
		M15596	Go protein targeting to mitochondrion	288.01	89	0.665582	1.61804	3.36804e-07	6.13624e-06	-5.2121
		M5628	Go mitochondrial membrane organization	324.826	104	0.620133	1.56166	3.87528e-07	7.00746e-06	-5.15444
		M17711	Go nuclear membrane	653.374	242	0.603309	1.34995	4.02034e-07	7.23722e-06	-5.14043
		M12250	Go regulation of mitochondrion organization	461.923	165	0.597995	1.39977	2.09801e-06	3.3251e-05	-4.47819
		M17305	Go mitochondrial matrix	1022.17	413	0.567438	1.23749	3.30311e-06	4.99234e-05	-4.3017
		M7482	Go apoptotic mitochondrial changes	303.534	101	0.601816	1.50265	4.88415e-06	7.08026e-05	-4.14995
		M17583	Go organelle envelope lumen	250.833	80	0.634605	1.5677	5.86446e-06	8.3018e-05	-4.08083
		M16819	Go negative regulation of mitochondrion organization	168.751	49	0.674075	1.72195	1.18076e-05	0.00015841	-3.80022
		M25193	Go positive regulation of establishment of protein localization to mitochondrion	180.456	54	0.676537	1.67089	1.53649e-05	0.000201211	-3.69635
		M13792	Go regulation of establishment of protein localization to mitochondrion	205.693	65	0.656822	1.58226	2.61657e-05	0.000320391	-3.49432
2	MYC RNA BINDING	M19517	Go rna binding	3950.75	1437	0.568593	1.37465	1.64302e-37	9.90824e-34	-33.004
		M5926	Hallmark myc targets v1	769.943	194	0.698633	1.98439	1.8235e-27	1.09966e-24	-23.9587
		M17739	Go ribonucleoprotein complex	1696.83	636	0.55265	1.33399	1.03032e-14	8.12201e-13	-12.0903
		M16843	Reactome metabolism of rna	1686.32	640	0.554575	1.31744	1.21204e-13	8.16673e-12	-11.088
		M29343	Go regulation of mrna metabolic process	856.803	288	0.598519	1.4875	2.3257e-13	1.4686e-11	-10.8331
		M13559	Go rna splicing	1131.97	404	0.578512	1.40096	3.09946e-13	1.91705e-11	-10.7174
		M944	Reactome regulation of mrna stability by proteins that bind au rich elements	333.551	84	0.691847	1.98542	5.07322e-13	3.02912e-11	-10.5187
		M8362	Go rna splicing via transesterification reactions	941.691	326	0.594696	1.44431	6.77666e-13	3.92948e-11	-10.4057
		M10606	Go regulation of mrna catabolic process	555.117	173	0.61831	1.60439	6.29539e-12	3.06164e-10	-9.51405
		M998	Reactome auf1 hnrnp d0 binds and destabilizes mrna	235.591	53	0.736782	2.22256	7.62287e-12	3.63397e-10	-9.43962
		M2472	Go mrna processing	1204.73	458	0.56707	1.31521	3.65076e-10	1.27629e-08	-7.89405
		M5804	Go mrna metabolic process	1873.64	756	0.522475	1.23918	4.48203e-10	1.51422e-08	-7.81981
		M9529	Go rna processing	2088.82	859	0.548807	1.21584	1.49607e-09	4.49979e-08	-7.34681
		M17545	Go spliceosomal complex	540.765	181	0.600457	1.49383	3.12274e-09	8.54043e-08	-7.06852
		M17484	Go catalytic step 2 spliceosome	292.606	84	0.640261	1.7417	8.64643e-09	2.1726e-07	-6.66302
		M16027	Go ribonucleoprotein complex biogenesis	1075.07	414	0.560143	1.29839	1.26795e-08	3.04031e-07	-6.51708
		M13539	Go ribonucleoprotein complex subunit organization	518.643	187	0.559756	1.38675	1.00556e-06	1.67978e-05	-4.77475
		M17699	Go nucleolus	1930.4	824	0.537606	1.17136	1.47285e-06	2.37487e-05	-4.62436
		M17071	Go u2 type spliceosomal complex	282.558	90	0.635839	1.56977	1.59054e-06	2.56121e-05	-4.59155
		M8891	Go double stranded rna binding	236.401	72	0.565509	1.64167	1.89978e-06	3.03084e-05	-4.51844
		M16816	Go regulation of rna splicing	374.184	130	0.587962	1.43917	4.34955e-06	6.39755e-05	-4.19399
3	T CELL ACTIVATION	M6709	Go cell activation	2955.69	1043	0.584021	1.41692	2.9524e-33	1.18696e-29	-28.9256
		M2297	Go lymphocyte activation	1410.36	550	0.543828	1.28215	5.49305e-10	1.82512e-08	-7.73871
		M17012	Go immunological synapse	157.231	38	0.637587	2.06883	1.31984e-07	2.61389e-06	-5.58271
		M2810	Go t cell activation	925.112	367	0.52931	1.26037	1.84674e-06	2.95014e-05	-4.53016
		M10107	Go regulation of cell activation	1036.18	425	0.535828	1.21903	1.12625e-05	0.000152455	-3.81686
4	PROTEIN COMPLEX ASSEMBLY	M34171	Go protein containing complex subunit organization	3965	1491	0.576376	1.32964	3.36172e-31	1.01364e-27	-26.9941
		M23290	Go cellular protein containing complex assembly	2247.62	839	0.569267	1.33947	2.54582e-19	4.32466e-17	-16.364
5	mTORC1 SIGNALING	M5924	Hallmark mtorc1 signaling	789.816	190	0.707805	2.07846	6.38506e-31	1.5402e-27	-26.8124
		M14117	Go organic acid metabolic process	2105.95	811	0.580191	1.29837	3.47438e-15	3.01471e-13	-12.5208
		M15816	Go pyruvate metabolic process	392.074	117	0.6366	1.67553	4.21212e-10	1.42703e-08	-7.84557
		M11574	Go monocarboxylic acid metabolic process	1177.12	449	0.585285	1.31083	8.64767e-10	2.75197e-08	-7.56036
		M9857	Go cellular amino acid metabolic process	700.219	251	0.596104	1.39486	1.05788e-08	2.58282e-07	-6.58791
		M5934	Hallmark xenobiotic metabolism	372.099	126	0.614861	1.47658	1.25685e-06	2.05963e-05	-4.68621
		M14245	Go small molecule catabolic process	849.791	341	0.560009	1.24603	1.14751e-05	0.000154466	-3.81117
		M9906	Go sulfur compound metabolic process	708.099	281	0.579046	1.25996	2.58008e-05	0.000316888	-3.49909
6	CELLULAR RESPIRATION	M13770	Go oxidation reduction process	2163.98	729	0.610015	1.48421	1.58431e-30	3.18472e-27	-26.4969
		M23771	Go atp metabolic process	910.971	240	0.679313	1.89786	4.49006e-29	6.01718e-26	-25.2206
		M1210	Go generation of precursor metabolites and energy	1336.16	403	0.643105	1.65777	6.62644e-29	6.66013e-26	-25.1765
		M3466	Go oxidoreductase activity	1581.63	523	0.61872	1.51207	1.36074e-24	5.86137e-22	-21.232
		M12919	Go oxidative phosphorylation	522.884	118	0.742989	2.21561	8.84309e-24	3.44053e-21	-20.4634
		M23564	Go atp synthesis coupled electron transport	426.978	92	0.76525	2.32053	2.31133e-21	5.93127e-19	-18.2269
		M13293	Go electron transport chain	597.264	153	0.698331	1.95184	5.185e-21	1.18632e-18	-17.9258
		M16137	Go energy derivation by oxidation of organic compounds	789.944	225	0.665508	1.75543	5.11811e-21	1.18632e-18	-17.9258
		M15594	Go cellular respiration	629.777	166	0.695245	1.89692	1.06308e-20	2.13697e-18	-17.6702
		M22938	Go respiratory electron transport chain	460.082	106	0.743781	2.1702	2.05068e-20	4.05462e-18	-17.392
		M15170	Go oxidoreductase activity acting on nad p h	397.337	91	0.746266	2.18317	4.34326e-18	6.02115e-16	-15.2203
		M8122	Go nadh dehydrogenase complex	263.302	47	0.856586	2.80108	5.77727e-18	7.91814e-16	-15.1014
		M22379	Go mitochondrial electron transport nadh to ubiquinone	278.55	53	0.820884	2.62783	1.9433e-17	2.52023e-15	-14.5986
		M26130	Go nadh dehydrogenase activity	248.061	45	0.85295	2.75623	1.0287e-16	1.13827e-14	-13.9438
		M19066	Go oxidoreductase activity acting on nad p h quinone or similar compound as acceptor	273.568	55	0.800449	2.48698	6.20709e-16	6.0374e-14	-13.2192
		M5905	Hallmark adipogenesis	552.051	168	0.651338	1.64301	9.60877e-13	5.41549e-11	-10.2664
		M5558	Go electron transfer activity	327.321	88	0.683083	1.85978	3.43336e-11	1.47892e-09	-8.83006
		M11521	Kegg glycolysis gluconeogenesis	161.082	38	0.673363	2.1195	4.62122e-08	9.88236e-07	-6.00514
		M29349	Go regulation of atp metabolic process	314.96	97	0.639417	1.62351	8.76857e-08	1.78645e-06	-5.74801
		M5935	Hallmark fatty acid metabolism	377.114	124	0.621223	1.52062	2.25524e-07	4.28353e-06	-5.3682
		M11785	Go aerobic respiration	252.534	76	0.659051	1.6614	5.56312e-07	9.73828e-06	-5.01152
		M15085	Go regulation of generation of precursor metabolites and energy	366.069	123	0.619251	1.48808	1.01798e-06	1.69392e-05	-4.77111
		M22881	Go aerobic electron transport chain	78.1725	17	0.715397	2.29919	2.47813e-05	0.000306866	-3.51305
7	LEUKOCYTE ACTIVATION	M1036	Reactome innate immune system	2294.48	787	0.587465	1.45774	7.14471e-30	1.23103e-26	-25.9097
		M12069	Go cell activation involved in immune response	1690.75	547	0.604358	1.54547	2.11596e-28	1.53464e-25	-24.814
		M11678	Go leukocyte mediated immunity	1833.92	629	0.578203	1.45781	2.77827e-24	1.15547e-21	-20.9372
		M14818	Go immune effector process	2484.89	928	0.544347	1.33884	4.21196e-21	1.03674e-18	-17.9843
		M16307	Go phagocytosis	589.526	225	0.562843	1.31006	1.00565e-05	0.000137053	-3.86311
8	SECRETORY GRANULE	M10712	Go secretory granule	1750.13	566	0.611996	1.54605	2.28467e-29	3.44443e-26	-25.4629
		M17119	Go secretory vesicle	1984.08	665	0.601512	1.49179	9.49779e-29	8.69064e-26	-25.0609
		M17194	Go vesicle lumen	834.066	230	0.664892	1.81319	5.23699e-24	2.10545e-21	-20.6767
9	EXOCYTOSIS	M1231	Go exocytosis	1962.13	655	0.600259	1.49781	6.42245e-29	6.66013e-26	-25.1765
		M13582	Go secretion	2844.9	1029	0.581504	1.38236	2.16308e-28	1.53464e-25	-24.814
10	DEGRANULATION	M27620	Reactome neutrophil degranulation	1264.7	376	0.625446	1.68178	1.08084e-28	8.69064e-26	-25.0609
		M14205	Go myeloid leukocyte mediated immunity	1394.22	432	0.614422	1.61368	1.35737e-27	9.09515e-25	-24.0412
		M12762	Go myeloid leukocyte activation	1553.04	496	0.603779	1.56557	1.6773e-27	1.06473e-24	-23.9728
		M26027	Go ficolin 1 rich granule	449.06	113	0.699653	1.98699	6.78249e-17	7.87146e-15	-14.1039
		M25823	Go azurophil granule	415.34	125	0.610579	1.66136	2.36662e-10	8.62352e-09	-8.06432
		M25804	Go azurophil granule lumen	262.318	70	0.637428	1.8737	1.77922e-09	5.18338e-08	-7.28539
		M25899	Go tertiary granule	328.136	114	0.572744	1.43919	1.53324e-05	0.000201004	-3.69679
11		M17467	Go catalytic complex	3311.41	1227	0.587562	1.34939	1.01179e-28	8.69064e-26	-25.0609
		M17048	Go oxidoreductase complex	418.134	99	0.742188	2.11179	7.7334e-18	1.02497e-15	-14.9893
		M17642	Go nuclear periphery	355.703	115	0.642406	1.54654	1.9723e-07	3.78788e-06	-5.4216
		M10125	Go chromosome organization	2259.46	971	0.550127	1.16347	6.15365e-07	1.06637e-05	-4.97209
		M17815	Go dna metabolic process	1790.49	769	0.547976	1.16416	7.23494e-06	0.000100415	-3.9982
12		M15870	Go cellular macromolecule localization	4140.5	1610	0.567969	1.28587	2.88606e-26	1.51343e-23	-22.82
		M23816	Go intracellular transport	3816.5	1477	0.566709	1.29198	3.80511e-25	1.69976e-22	-21.7696
		M10598	Go intracellular protein transport	2667.59	1027	0.566058	1.29873	9.0773e-19	1.40361e-16	-15.8528
		M14653	Go protein localization to organelle	2101.98	824	0.546833	1.27547	1.53813e-13	1.02494e-11	-10.9893
		M12055	Go nuclear transport	921.822	317	0.608617	1.45398	5.18896e-13	3.08296e-11	-10.511
		M16062	Go protein localization to nucleus	662.378	226	0.606309	1.46544	3.70907e-10	1.28549e-08	-7.89093
		M11490	Go establishment of protein localization to organelle	1300.81	505	0.535081	1.28793	1.33244e-09	4.05821e-08	-7.39167
		M11299	Go protein import	517.6	170	0.624713	1.52235	1.64599e-09	4.87772e-08	-7.31178
		M15413	Go nuclear export	558.779	191	0.622048	1.46277	8.75106e-09	2.18976e-07	-6.6596
		M23961	Go import into nucleus	431.601	143	0.623003	1.5091	5.48794e-08	1.15919e-06	-5.93584
		M23022	Go protein containing complex localization	661.181	246	0.598111	1.34386	4.88435e-07	8.66325e-06	-5.06232
		M15292	Go regulation of protein localization to nucleus	306.917	100	0.596472	1.53458	1.71323e-06	2.74048e-05	-4.56217
		M5949	Hallmark peroxisome	262.903	84	0.633858	1.5649	3.91325e-06	5.8413e-05	-4.23349
		M17410	Go microbody	325.078	110	0.626308	1.47763	5.15923e-06	7.42547e-05	-4.12928
		M27932	Reactome protein localization	413.692	148	0.614187	1.39761	7.13616e-06	9.91581e-05	-4.00367
		M12431	Go protein localization to membrane	1224.84	511	0.516171	1.19848	1.14509e-05	0.000154313	-3.8116
		M12260	Go positive regulation of protein localization to nucleus	214.742	67	0.5911	1.60255	1.1787e-05	0.000158311	-3.80049
		M8785	Go cytoskeleton dependent intracellular transport	457.877	170	0.59022	1.3467	1.99281e-05	0.000253537	-3.59596
		M590	Reactome mitochondrial protein import	189.958	59	0.667693	1.60981	2.99198e-05	0.000360863	-3.44266
13		M34075	Go apoptotic process	3608.53	1377	0.561875	1.31029	3.89153e-26	1.95566e-23	-22.7087
		M14917	Go regulation of cell death	3130.46	1169	0.564553	1.33895	4.35459e-26	2.10083e-23	-22.6776
		M13898	Go negative regulation of cell death	1789.63	665	0.562439	1.34558	3.65378e-16	3.70322e-14	-13.4314
		M12660	Go apoptotic signaling pathway	1326.17	470	0.573312	1.41082	1.09463e-15	1.03143e-13	-12.9866
		M16933	Go regulation of apoptotic signaling pathway	915.399	308	0.586273	1.48604	4.29374e-14	3.101e-12	-11.5085
		M16230	Go regulation of intrinsic apoptotic signaling pathway	425.278	127	0.628204	1.67432	8.76882e-11	3.54902e-09	-8.44989
		M13833	Go positive regulation of cell death	1354.74	524	0.551327	1.29269	3.78818e-10	1.30169e-08	-7.88549
		M13922	Go intrinsic apoptotic signaling pathway	680.294	235	0.582717	1.44743	6.72764e-10	2.18712e-08	-7.66013
		M14668	Go negative regulation of apoptotic signaling pathway	500.998	164	0.601641	1.52743	2.29742e-09	6.55062e-08	-7.18372
		M12485	Go negative regulation of intrinsic apoptotic signaling pathway	260.96	73	0.67574	1.7874	1.60509e-08	3.73725e-07	-6.42745
		M5902	Hallmark apoptosis	400.017	136	0.579737	1.47065	6.67784e-07	1.15059e-05	-4.93908
		M16706	Go positive regulation of apoptotic signaling pathway	407.32	146	0.565433	1.39493	9.15251e-06	0.000125757	-3.90047
		M16339	Go intrinsic apoptotic signaling pathway in response to endoplasmic reticulum stress	172.278	51	0.637398	1.689	1.69749e-05	0.0002185	-3.66055
14		M516	Reactome the citric acid tca cycle and respiratory electron transport	613.369	150	0.723494	2.04456	1.07474e-23	4.05077e-21	-20.3925
		M893	Reactome respiratory electron transport	449.33	100	0.752425	2.24665	3.24282e-21	8.14826e-19	-18.0889
		M1025	Reactome respiratory electron transport atp synthesis by chemiosmotic coupling and heat production by uncoupling proteins	465.279	106	0.741894	2.19471	4.91757e-21	1.18622e-18	-17.9258
15		M12155	Go posttranscriptional regulation of gene expression	1575.11	526	0.607815	1.49725	1.42067e-23	5.19232e-21	-20.2846
		M29117	Go gene silencing	530.047	190	0.616176	1.39486	5.30654e-07	9.35705e-06	-5.02886
16		M19119	Go cadherin binding	903.039	258	0.626237	1.75008	1.50988e-23	5.35608e-21	-20.2712
		M19114	Go cell adhesion molecule binding	1188.8	372	0.604246	1.59784	4.59632e-23	1.49828e-20	-19.8244
17		M543	Reactome cell cycle	1721.33	587	0.61104	1.46621	1.77368e-23	6.11209e-21	-20.2138
		M27662	Reactome m phase	1093.16	335	0.635783	1.63158	7.3896e-23	2.28528e-20	-19.6411
		M5336	Reactome cell cycle mitotic	1412.84	474	0.615543	1.49034	5.82471e-21	1.2545e-18	-17.9015
		M864	Reactome mitotic g2 g2 m phases	668.786	184	0.662747	1.81735	9.36868e-20	1.6865e-17	-16.773
		M27743	Reactome the role of gtse1 in g2 m progression after g2 checkpoint	339.21	69	0.762954	2.45805	5.86886e-19	9.69649e-17	-16.0134
		M27185	Reactome mitotic metaphase and anaphase	725.248	218	0.638879	1.66341	9.35584e-17	1.05459e-14	-13.9769
		M29614	Reactome separation of sister chromatids	592.744	174	0.649898	1.70329	5.2918e-15	4.43225e-13	-12.3534
		M6729	Reactome recruitment of numa to mitotic centrosomes	328.589	86	0.661586	1.9104	6.8679e-12	3.30015e-10	-9.48147
		M4217	Reactome mitotic prometaphase	572.878	187	0.61418	1.53176	1.48594e-10	5.68949e-09	-8.24493
		M27215	Reactome nuclear envelope ne reassembly	263.52	67	0.667562	1.96657	1.74917e-10	6.57218e-09	-8.18229
		M1081	Reactome scf skp2 mediated degradation of p27 p21	236.284	58	0.72169	2.03693	3.09542e-10	1.10455e-08	-7.95681
		M4138	Reactome orc1 removal from chromatin	263.919	68	0.719386	1.94058	3.15972e-10	1.12411e-08	-7.94919
		M748	Reactome recruitment of mitotic centrosome proteins and complexes	287.092	80	0.652501	1.79432	2.81125e-09	7.81255e-08	-7.10721
		M895	Reactome assembly of the pre replicative complex	249.529	66	0.701934	1.89037	2.86624e-09	7.94706e-08	-7.09979
		M27666	Reactome switching of origins to a post replicative state	306.849	88	0.676882	1.74346	3.74302e-09	1.01449e-07	-6.99375
		M16647	Reactome cell cycle checkpoints	678.17	239	0.610286	1.41877	4.13183e-09	1.10989e-07	-6.95472
		M27674	Reactome cyclin a cdk2 associated events at s phase entry	289.265	82	0.653641	1.76381	5.6719e-09	1.47751e-07	-6.83047
		M27749	Reactome aurka activation by tpx2	258.975	71	0.662682	1.82376	7.44255e-09	1.90583e-07	-6.71992
		M3158	Reactome s phase	479.48	158	0.629302	1.51734	7.67318e-09	1.95718e-07	-6.70837
		M19381	Reactome g2 m checkpoints	394.656	124	0.642592	1.59136	8.71652e-09	2.18565e-07	-6.66042
		M27665	Reactome dna replication pre initiation	283.67	83	0.672154	1.70885	3.44139e-08	7.58804e-07	-6.11987
		M27194	Reactome regulation of plk1 activity at g2 m transition	287.469	85	0.6227	1.69099	4.60872e-08	9.87315e-07	-6.00554
		M1017	Reactome dna replication	386.919	125	0.638044	1.54767	5.96396e-08	1.24881e-06	-5.9035
		M27181	Reactome resolution of sister chromatid cohesion	346.426	111	0.622017	1.56048	1.75528e-07	3.41459e-06	-5.46666
		M848	Reactome mitotic g1 phase and g1 s transition	430.968	146	0.621788	1.47592	2.13646e-07	4.06941e-06	-5.39047
		M29848	Reactome sealing of the nuclear envelope ne by escrt iii	107.587	23	0.671236	2.33884	7.63818e-07	1.2957e-05	-4.8875
		M16817	Kegg oocyte meiosis	284.34	90	0.620788	1.57967	1.13079e-06	1.876e-05	-4.72677
		M27660	Reactome mitotic prophase	258.664	80	0.649345	1.61665	1.26655e-06	2.07271e-05	-4.68346
18		M25889	Go respirasome	431.31	88	0.782665	2.45062	1.89509e-23	6.34909e-21	-20.1973
		M25981	Go respiratory chain complex	369.784	76	0.781367	2.43279	3.54809e-20	6.79262e-18	-17.168
		M16988	Go cytochrome complex	106.952	27	0.685441	1.98059	2.3897e-05	0.000297443	-3.5266
19		M27507	Reactome vesicle mediated transport	1646.25	560	0.615227	1.46987	8.94019e-23	2.69569e-20	-19.5693
		M11480	Reactome membrane trafficking	1554.66	530	0.615985	1.46666	2.01855e-21	5.29255e-19	-18.2763
		M27751	Reactome golgi to er retrograde transport	428.706	116	0.679191	1.84787	7.08807e-14	4.94157e-12	-11.3061
		M26954	Reactome translocation of slc2a4 glut4 to the plasma membrane	263.159	60	0.673476	2.19299	9.99061e-13	5.57855e-11	-10.2535
		M27651	Reactome copi independent golgi to er retrograde traffic	202.948	42	0.777533	2.41604	7.70472e-12	3.65853e-10	-9.43669
		M27654	Reactome intra golgi and retrograde golgi to er traffic	565.847	181	0.626586	1.56311	3.61024e-11	1.54175e-09	-8.81199
		M27650	Reactome copi dependent golgi to er retrograde traffic	310.326	85	0.655673	1.82545	2.82577e-10	1.02041e-08	-7.99123
		M5910	Hallmark protein secretion	267.399	87	0.640462	1.53678	6.77533e-06	9.43618e-05	-4.0252
		M27753	Reactome clathrin mediated endocytosis	337.896	116	0.617818	1.45645	6.80433e-06	9.46563e-05	-4.02385
		M977	Reactome kinesins	159.419	47	0.627271	1.69595	2.95041e-05	0.000356205	-3.4483
20		M18581	Go identical protein binding	3454.13	1341	0.564455	1.28789	1.80248e-22	5.30237e-20	-19.2755
		M18046	Go protein dimerization activity	1565.91	616	0.560183	1.27103	2.59321e-10	9.4207e-09	-8.02592
		M17973	Go protein heterodimerization activity	492.075	168	0.60668	1.46451	5.62094e-08	1.18314e-06	-5.92696
		M18111	Go protein homodimerization activity	1079.03	441	0.547665	1.2234	5.48695e-06	7.80827e-05	-4.10745
21		M19540	Kegg oxidative phosphorylation	458.644	101	0.76802	2.27052	5.33954e-22	1.53334e-19	-18.8144
		M7272	Kegg parkinsons disease	443.323	97	0.759226	2.28517	1.47064e-21	4.03123e-19	-18.3946
		M13486	Kegg huntingtons disease	569.662	143	0.704005	1.99182	5.21308e-21	1.18632e-18	-17.9258
		M16024	Kegg alzheimers disease	510.384	131	0.709122	1.94803	3.62516e-18	5.08408e-16	-15.2938
22		M17743	Go endoplasmic reticulum	2638.8	989	0.579829	1.33407	7.70615e-22	2.16149e-19	-18.6652
		M17522	Go nuclear outer membrane endoplasmic reticulum membrane network	2263.77	830	0.587772	1.36372	1.94731e-21	5.21923e-19	-18.2824
		M17440	Go smooth endoplasmic reticulum	120.451	23	0.717853	2.6185	1.381e-08	3.27879e-07	-6.48429
		M17362	Go endoplasmic reticulum lumen	464.509	165	0.579312	1.4076	1.42056e-06	2.2967e-05	-4.6389
23		M9669	Go cell cycle	3711.26	1469	0.566986	1.26319	5.48963e-21	1.22612e-18	-17.9115
		M17773	Go cell cycle process	2810.22	1103	0.567435	1.2739	2.4794e-17	3.18128e-15	-14.4974
		M1396	Go mitotic cell cycle	2257.57	860	0.581706	1.31254	3.00182e-17	3.81104e-15	-14.419
		M13170	Go regulation of cell cycle	2481.02	964	0.575892	1.28683	1.37462e-16	1.4803e-14	-13.8297
		M15760	Go regulation of cell cycle process	1671.62	619	0.589972	1.35026	1.6668e-15	1.50024e-13	-12.8238
		M19030	Go regulation of mitotic cell cycle	1468.32	534	0.602195	1.37483	3.56649e-15	3.07253e-13	-12.5125
		M12021	Go regulation of cell cycle g2 m phase transition	624.248	194	0.638847	1.60889	2.68114e-13	1.68423e-11	-10.7736
		M15372	Go regulation of cell cycle phase transition	1090.04	390	0.59723	1.39749	1.14253e-12	6.35027e-11	-10.1972
		M14052	Go cell cycle g2 m phase transition	726.229	242	0.615109	1.50047	5.58656e-12	2.76146e-10	-9.55886
		M11012	Go cell cycle phase transition	1390.89	527	0.583322	1.31963	1.11918e-11	5.25231e-10	-9.27965
		M1727	Go cell division	1236.46	482	0.563745	1.28264	5.44808e-09	1.42537e-07	-6.84607
		M12573	Go negative regulation of cell cycle process	771.022	282	0.593665	1.36706	1.36228e-08	3.24071e-07	-6.48936
		M12829	Go negative regulation of cell cycle	1247.66	503	0.562253	1.24022	2.54891e-07	4.75152e-06	-5.32317
		M14554	Go negative regulation of cell cycle phase transition	582.652	211	0.596726	1.38069	3.27602e-07	5.97762e-06	-5.22347
		M14479	Go negative regulation of cell cycle g2 m phase transition	295.91	93	0.634133	1.59092	5.14973e-07	9.10717e-06	-5.04062
		M13508	Go negative regulation of mitotic cell cycle	699.051	268	0.582484	1.3042	2.44936e-06	3.80692e-05	-4.41943
		M17533	Go midbody	430.592	155	0.590036	1.38901	6.6912e-06	9.34057e-05	-4.02963
24		M894	Reactome asparagine n linked glycosylation	880.251	260	0.647199	1.69279	5.70533e-21	1.25113e-18	-17.9027
		M19806	Reactome post translational protein modification	2796.92	1081	0.580774	1.29367	4.18039e-19	7.00274e-17	-16.1547
		M27097	Reactome er to golgi anterograde transport	486.787	130	0.694501	1.87226	5.70805e-16	5.64302e-14	-13.2485
		M961	Reactome transport to the golgi and subsequent modification	539.183	153	0.676732	1.76204	4.2005e-15	3.59306e-13	-12.4445
		M27648	Reactome copi mediated anterograde transport	345.96	84	0.710522	2.05928	2.0556e-14	1.53991e-12	-11.8125
		M27828	Reactome carboxyterminal post translational modifications of tubulin	121.85	30	0.660148	2.03083	4.19573e-06	6.17884e-05	-4.20909
		M13855	Go post translational protein modification	710.696	282	0.555964	1.2601	2.48179e-05	0.000307004	-3.51286
25		M26674	Go protein containing complex binding	2405.57	896	0.573388	1.34239	8.51505e-21	1.80176e-18	-17.7443
		M18503	Go cytoskeletal protein binding	1902.21	719	0.577101	1.32282	1.63098e-15	1.47904e-13	-12.83
		M18587	Go ribonucleoprotein complex binding	422.834	124	0.650854	1.70498	2.90167e-11	1.26343e-09	-8.89845
		M5272	Go actin cytoskeleton	951.492	346	0.576931	1.37499	1.77486e-10	6.62741e-09	-8.17866
		M14799	Go actin binding	808.921	301	0.575114	1.34372	3.15485e-08	7.00748e-07	-6.15444
		M9766	Go actin filament binding	402.663	138	0.585646	1.45892	9.57496e-07	1.60171e-05	-4.79541
26		M17561	Go anchoring junction	1657.34	577	0.573063	1.43617	9.62965e-21	1.96853e-18	-17.7059
		M3539	Go cell substrate junction	1056.1	340	0.572039	1.55309	8.3874e-19	1.33106e-16	-15.8758
		M15597	Go cell cell junction	810.818	298	0.580576	1.36043	9.57808e-09	2.35758e-07	-6.62753
27		M13856	Go protein folding	692.453	191	0.666395	1.8127	2.95583e-20	5.75005e-18	-17.2403
		M18048	Go unfolded protein binding	403.343	96	0.694172	2.10075	4.12486e-17	5.04258e-15	-14.2973
		M16577	Go chaperone mediated protein folding	212.215	54	0.720787	1.96495	8.80544e-09	2.19426e-07	-6.65871
		M18579	Go chaperone binding	291.377	86	0.655233	1.69405	3.47289e-08	7.64353e-07	-6.11671
		M26670	Go protein folding chaperone	112.828	23	0.742392	2.45279	1.53722e-07	3.01469e-06	-5.52076
		M15562	Go protein refolding	100.329	22	0.759809	2.28021	2.7527e-06	4.24556e-05	-4.37206
28		M17351	Go homeostatic process	3237.73	1268	0.56658	1.27671	5.58614e-20	1.05273e-17	-16.9777
		M5826	Go cellular homeostasis	1676.67	620	0.581636	1.35215	1.16128e-15	1.06917e-13	-12.971
		M17520	Go chemical homeostasis	1847.28	720	0.572689	1.28284	1.42585e-12	7.81692e-11	-10.107
		M14716	Go ion homeostasis	1243.55	488	0.565036	1.27413	1.12419e-08	2.72813e-07	-6.56413
		M22480	Go cellular ion homeostasis	1060.21	408	0.565303	1.29928	1.46515e-08	3.44468e-07	-6.46285
		M24069	Go metal ion homeostasis	997.603	383	0.564744	1.30235	2.90382e-08	6.48573e-07	-6.18804
		M12813	Go cell redox homeostasis	188.457	49	0.659607	1.92303	1.10725e-07	2.21101e-06	-5.65541
		M10089	Go rna dependent dna biosynthetic process	224.339	64	0.653454	1.75264	3.00748e-07	5.52946e-06	-5.25732
		M11252	Go telomere maintenance via telomere lengthening	243.46	73	0.641511	1.66753	7.45243e-07	1.26597e-05	-4.89758
		M14129	Go divalent inorganic cation homeostasis	740.055	287	0.553109	1.28929	3.1782e-06	4.82167e-05	-4.3168
		M16781	Go anatomical structure homeostasis	808.925	324	0.560412	1.24834	1.56314e-05	0.000203596	-3.69123
		M17906	Kegg vibrio cholerae infection	154.27	44	0.719742	1.75307	1.62677e-05	0.00021052	-3.67671
		M11260	Go telomere organization	380.799	138	0.583077	1.37971	2.87432e-05	0.000348764	-3.45747
29		M14159	Go response to abiotic stimulus	2323.99	868	0.582881	1.3387	7.5524e-20	1.40138e-17	-16.8534
		M12903	Go response to oxygen levels	906.906	281	0.632297	1.61371	1.21829e-18	1.83672e-16	-15.736
		M12594	Go cellular response to oxygen levels	611.178	173	0.664839	1.76641	5.67642e-17	6.71209e-15	-14.1731
		M13071	Go response to salt stress	92.0498	16	0.852803	2.87656	1.01192e-07	2.04093e-06	-5.69017
		M16208	Go response to osmotic stress	202.206	59	0.652404	1.71361	2.26314e-06	3.55877e-05	-4.4487
30		M634	Go positive regulation of cellular component organization	2336.43	874	0.581869	1.33663	9.01996e-20	1.64833e-17	-16.783
		M5517	Go regulation of organelle organization	2628.94	1010	0.578813	1.30146	9.06433e-19	1.40361e-16	-15.8528
		M11547	Go positive regulation of organelle organization	1374.2	506	0.585268	1.3579	1.85185e-13	1.21387e-11	-10.9158
		M15989	Go regulation of cytoskeleton organization	1035.8	403	0.577127	1.28511	6.76433e-08	1.39939e-06	-5.85406
		M19293	Go protein c terminus binding	430.615	155	0.589166	1.38908	6.66838e-06	9.31951e-05	-4.03061
31		M16675	Go response to topologically incorrect protein	644.405	175	0.658199	1.84116	1.0226e-19	1.78748e-17	-16.7478
		M10844	Go response to endoplasmic reticulum stress	804.07	248	0.616243	1.62111	5.49661e-17	6.56382e-15	-14.1828
		M5922	Hallmark unfolded protein response	420.021	104	0.687974	2.01933	1.89525e-16	1.9877e-14	-13.7016
		M11845	Go cellular response to topologically incorrect protein	517.557	142	0.644789	1.82238	7.87252e-16	7.47642e-14	-13.1263
		M22993	Go endoplasmic reticulum unfolded protein response	405.45	106	0.656874	1.9125	2.89277e-14	2.12742e-12	-11.6721
		M10294	Reactome unfolded protein response upr	331.83	85	0.674721	1.95194	1.5681e-12	8.55788e-11	-10.0676
		M12546	Go er nucleus signaling pathway	196.067	45	0.717805	2.17852	7.46561e-10	2.40114e-08	-7.61958
		M25383	Go regulation of response to endoplasmic reticulum stress	279.304	79	0.662984	1.76775	9.04565e-09	2.24024e-07	-6.64971
		M27282	Reactome ire1alpha activates chaperones	191.306	48	0.661467	1.99277	2.65598e-08	5.98763e-07	-6.22275
		M14369	Go perk mediated unfolded protein response	98.6812	17	0.796756	2.90239	3.21216e-08	7.12166e-07	-6.14742
		M19033	Go misfolded protein binding	120.479	25	0.774255	2.40958	9.46687e-08	1.92546e-06	-5.71547
		M10079	Go negative regulation of response to endoplasmic reticulum stress	170.946	43	0.718092	1.98774	1.42396e-07	2.80627e-06	-5.55187
		M10426	Go ire1 mediated unfolded protein response	218.402	61	0.636153	1.79018	1.92517e-07	3.70707e-06	-5.43097
		M15534	Go erad pathway	271.893	90	0.604553	1.51052	1.14149e-05	0.000154171	-3.812
		M10203	Go endoplasmic reticulum to cytosol transport	106.699	26	0.722334	2.05191	1.20465e-05	0.000161437	-3.792
		M22969	Go ubiquitin dependent erad pathway	221.309	70	0.628668	1.58078	1.42229e-05	0.000187889	-3.7261
32		M1774	Go positive regulation of protein metabolic process	3069.84	1196	0.566696	1.28338	1.01168e-19	1.78748e-17	-16.7478
		M9604	Go positive regulation of protein modification process	2030.38	827	0.559971	1.22756	4.79562e-10	1.60222e-08	-7.79528
33		M874	Reactome signaling by interleukins	1058.18	338	0.600608	1.56536	2.33019e-19	4.01491e-17	-16.3963
		M1060	Reactome cytokine signaling in immune system	1712.81	649	0.540982	1.31958	5.87347e-14	4.14268e-12	-11.3827
		M27895	Reactome interleukin 1 signaling	315.284	95	0.638716	1.65939	2.92641e-08	6.5241e-07	-6.18548
		M899	Reactome interleukin 1 family signaling	356.316	116	0.608672	1.53584	2.76954e-07	5.13899e-06	-5.28912
		M16763	Kegg neurotrophin signaling pathway	320.825	104	0.599527	1.54243	8.15553e-07	1.37765e-05	-4.86086
34		M26011	Go supramolecular complex	2256.76	846	0.580601	1.33378	6.21442e-19	1.01287e-16	-15.9944
		M29440	Go supramolecular polymer	1623.33	586	0.594473	1.3851	3.35912e-17	4.22024e-15	-14.3747
		M26020	Go polymeric cytoskeletal fiber	1297.4	458	0.599478	1.41637	1.15741e-15	1.06917e-13	-12.971
		M4855	Go microtubule	955.193	340	0.603093	1.4047	1.37434e-11	6.32645e-10	-9.19884
		M6298	Go contractile fiber	387.77	139	0.593639	1.39486	1.44955e-05	0.000190863	-3.71928
35		M8395	Reactome hemostasis	1226.57	409	0.608322	1.49948	6.74878e-19	1.08529e-16	-15.9645
		M1077	Reactome platelet activation signaling and aggregation	565.338	175	0.633772	1.61525	2.30145e-12	1.19132e-10	-9.92397
		M941	Reactome factors involved in megakaryocyte development and platelet production	331.305	112	0.608804	1.47904	4.07311e-06	6.0277e-05	-4.21985
36		M17718	Go pigment granule	405.707	92	0.681074	2.20493	9.54792e-19	1.45769e-16	-15.8363
		M25982	Go whole membrane	3163.71	1269	0.552954	1.24654	1.69454e-16	1.79279e-14	-13.7465
		M8772	Go vesicle membrane	1442.42	559	0.56049	1.29018	1.44475e-10	5.58496e-09	-8.25298
		M17505	Go secretory granule membrane	628.066	218	0.584236	1.44052	4.20953e-09	1.12825e-07	-6.9476
		M5245	Go vacuole	1510.09	617	0.546004	1.22373	9.80276e-08	1.98708e-06	-5.70179
		M17446	Go vacuolar lumen	370.911	122	0.578316	1.52013	2.84418e-07	5.25324e-06	-5.27957
		M17755	Go membrane region	622.656	228	0.557552	1.36547	3.13895e-07	5.74489e-06	-5.24072
37		M16371	Go regulation of phosphorus metabolic process	3115.67	1229	0.568137	1.26756	2.29707e-18	3.42037e-16	-15.4659
		M17904	Go regulation of protein modification process	3253.51	1303	0.562669	1.24847	4.13909e-17	5.04258e-15	-14.2973
		M10561	Go regulation of phosphorylation	2713.89	1097	0.56054	1.23696	1.31601e-13	8.81797e-12	-11.0546
		M12940	Go positive regulation of phosphorus metabolic process	1823.26	738	0.564844	1.23527	1.25059e-09	3.81859e-08	-7.4181
		M3477	Go peptidyl amino acid modification	2285.15	949	0.55661	1.20398	1.69328e-09	4.99332e-08	-7.30161
		M18835	Go kinase binding	1507.78	602	0.546721	1.25231	4.49853e-09	1.20037e-07	-6.92068
		M5923	Hallmark pi3k akt mtor signaling	303.82	93	0.615784	1.63344	1.07494e-07	2.15363e-06	-5.66683
38		M12217	Go small molecule biosynthetic process	1452.3	506	0.607445	1.43508	2.36242e-18	3.47477e-16	-15.4591
		M11689	Go organic acid biosynthetic process	637.191	238	0.593412	1.33864	1.0161e-06	1.69392e-05	-4.77111
39		M27827	Reactome cellular responses to external stimuli	1382.56	477	0.561392	1.44922	2.53463e-18	3.68315e-16	-15.4338
		M12469	Reactome hiv infection	735.557	217	0.652692	1.69483	6.6383e-18	8.89606e-16	-15.0508
		M26994	Reactome disease	2823.25	1113	0.547226	1.26831	6.91371e-17	7.94155e-15	-14.1001
		M27547	Reactome diseases of signal transduction by growth factor receptors and second messengers	970.301	316	0.620165	1.53529	9.77153e-17	1.09124e-14	-13.9621
		M27548	Reactome infectious disease	1689.48	618	0.540246	1.36689	1.11214e-16	1.20842e-14	-13.9178
		M27251	Reactome hsp90 chaperone cycle for steroid hormone receptors shr	243.419	45	0.810439	2.70465	4.61073e-16	4.59587e-14	-13.3376
		M5283	Reactome host interactions of hiv factors	456.44	123	0.675566	1.85545	8.66105e-15	7.05817e-13	-12.1513
		M27476	Reactome disorders of transmembrane transporters	424.724	133	0.659458	1.59671	2.04985e-09	5.90054e-08	-7.22911
		M4076	Reactome hiv life cycle	419.952	139	0.6268	1.51062	7.62792e-08	1.5673e-06	-5.80485
		M5898	Hallmark dna repair	422.393	144	0.607135	1.46664	3.99546e-07	7.21395e-06	-5.14183
		M27244	Reactome detoxification of reactive oxygen species	130.207	30	0.699694	2.17011	4.18039e-07	7.50292e-06	-5.12477
		M27626	Reactome oncogenic mapk signaling	215.267	68	0.615727	1.58285	1.7435e-05	0.000223944	-3.64986
40		M17519	Go membrane protein complex	2327.89	883	0.567945	1.31817	3.47687e-18	4.93347e-16	-15.3068
		M16266	Go transmembrane transport	2466.83	955	0.566166	1.29153	6.78742e-17	7.87146e-15	-14.1039
		M12359	Go ion transmembrane transport	1633.04	653	0.552145	1.25041	1.38834e-09	4.20723e-08	-7.376
		M27287	Reactome transport of small molecules	1242.35	481	0.577182	1.29143	2.13412e-09	6.11394e-08	-7.21368
		M24798	Go cation transmembrane transport	1236.25	485	0.558497	1.27449	1.19415e-08	2.8863e-07	-6.53966
		M16329	Go inorganic ion transmembrane transport	1204.86	472	0.562658	1.27634	1.50783e-08	3.53124e-07	-6.45207
		M19156	Go transporter activity	1599.3	671	0.555178	1.19173	1.34558e-06	2.1872e-05	-4.66011
		M17673	Kegg cardiac muscle contraction	177.57	50	0.660532	1.7757	2.89904e-06	4.43723e-05	-4.35289
		M16624	Go regulation of cation transmembrane transport	494.233	185	0.56582	1.33576	1.58364e-05	0.000205822	-3.68651
41		M12729	Go regulation of catabolic process	2219.67	838	0.575637	1.32439	6.50574e-18	8.81638e-16	-15.0547
		M23016	Go regulation of cellular catabolic process	1894.02	718	0.573879	1.31896	3.37861e-15	2.95285e-13	-12.5298
		M16760	Go negative regulation of catabolic process	626.708	238	0.579162	1.31661	3.94122e-06	5.87578e-05	-4.23093
42		M22941	Go positive regulation of signaling	3129.92	1244	0.554565	1.25801	1.77726e-17	2.32995e-15	-14.6327
		M11395	Go regulation of intracellular signal transduction	3220.02	1303	0.549253	1.23562	1.13857e-15	1.06452e-13	-12.9728
		M27436	Reactome programmed cell death	554.699	159	0.644837	1.74434	4.3716e-15	3.71309e-13	-12.4303
		M14232	Go positive regulation of intracellular signal transduction	1757.4	699	0.548968	1.25708	1.47792e-10	5.67682e-09	-8.24589
		M13738	Go nik nf kappab signaling	461.424	144	0.61728	1.60217	3.53665e-10	1.23999e-08	-7.90658
		M15583	Go signaling receptor binding	2171.32	905	0.54303	1.19963	7.67554e-09	1.95718e-07	-6.70837
		M7455	Reactome intrinsic pathway for apoptosis	169.065	50	0.668206	1.69065	1.94835e-05	0.000248142	-3.6053
		M13074	Go protein kinase b signaling	420.602	155	0.585746	1.35678	2.81119e-05	0.000342483	-3.46536
43		M13558	Go response to oxygen containing compound	2754.23	1080	0.565431	1.27511	3.91657e-17	4.86987e-15	-14.3125
		M10215	Go response to nitrogen compound	1965.48	747	0.571787	1.31558	1.8132e-15	1.60802e-13	-12.7937
		M11609	Go cellular response to oxygen containing compound	1960.5	774	0.560678	1.26647	3.60955e-12	1.82919e-10	-9.73774
		M12132	Go aging	605.297	218	0.582004	1.3883	1.33099e-07	2.63166e-06	-5.57977
		M13687	Go response to extracellular stimulus	865.772	333	0.575412	1.29996	2.53361e-07	4.73032e-06	-5.32511
		M16155	Go response to alcohol	427.747	150	0.595099	1.42582	1.70886e-06	2.74021e-05	-4.56222
		M13878	Go cellular response to nitrogen compound	1110.51	452	0.548883	1.22844	2.7494e-06	4.24556e-05	-4.37206
		M6886	Go response to drug	672.587	264	0.551966	1.27384	1.91131e-05	0.00024394	-3.61272
44		M27080	Reactome rho gtpase effectors	752.063	227	0.634241	1.65653	4.29413e-17	5.17915e-15	-14.2857
		M501	Reactome signaling by rho gtpases	995.214	327	0.604403	1.52173	1.4125e-16	1.50762e-14	-13.8217
		M2333	Kegg pathogenic escherichia coli infection	225.496	46	0.704457	2.45104	3.29966e-13	2.03047e-11	-10.6924
		M27491	Reactome rho gtpases activate iqgaps	146.733	23	0.840459	3.18985	1.90063e-12	1.00985e-10	-9.99574
		M27550	Reactome rho gtpases activate formins	407.451	123	0.626715	1.65631	4.18173e-10	1.42073e-08	-7.84749
		M27487	Reactome rho gtpases activate pkns	125.7	26	0.684698	2.4173	4.84084e-08	1.03154e-06	-5.98651
		M27489	Reactome rho gtpases activate cit	77.8381	17	0.661901	2.28935	2.74221e-05	0.000335094	-3.47483
45		M4547	Go regulation of cell differentiation	2903.61	1150	0.559849	1.26244	9.21387e-17	1.04838e-14	-13.9795
		M15406	Go positive regulation of developmental process	2119.72	844	0.559368	1.25576	2.82003e-12	1.4412e-10	-9.84128
		M17126	Go positive regulation of multicellular organismal process	2640.64	1099	0.535828	1.20138	1.64895e-10	6.21499e-09	-8.20656
		M12912	Go positive regulation of cell differentiation	1551.68	614	0.563946	1.26358	7.45531e-10	2.40114e-08	-7.61958
46		M14017	Go negative regulation of protein metabolic process	2075.55	785	0.566471	1.32201	1.0673e-16	1.17025e-14	-13.9317
		M16497	Go negative regulation of protein modification process	1228.98	458	0.567994	1.34168	1.68637e-11	7.64636e-10	-9.11655
47		M6658	Go response to endogenous stimulus	2595.58	1017	0.565906	1.27609	2.43977e-16	2.53673e-14	-13.5957
		M15026	Go cellular response to endogenous stimulus	2195.32	862	0.564051	1.27339	6.57868e-14	4.61311e-12	-11.336
		M14540	Go response to growth factor	1143.25	433	0.578972	1.32015	6.17827e-10	2.01941e-08	-7.69478
		M13987	Go response to hormone	1475.03	590	0.5644	1.25002	8.33732e-09	2.0993e-07	-6.67793
		M13039	Go response to fibroblast growth factor	262.606	84	0.635354	1.56313	4.13987e-06	6.10403e-05	-4.21438
		M12601	Go cellular response to hormone stimulus	1046.04	431	0.552926	1.21351	1.54215e-05	0.000201298	-3.69616
48		M27471	Reactome hedgehog off state	410.395	101	0.732274	2.03166	2.61484e-16	2.69552e-14	-13.5694
		M27440	Reactome signaling by hedgehog	477.865	127	0.702335	1.88136	6.94775e-16	6.65054e-14	-13.1771
		M27439	Reactome hedgehog ligand biogenesis	246.037	58	0.722263	2.12101	2.2867e-11	1.01771e-09	-8.99238
		M27470	Reactome degradation of gli1 by the proteasome	240.93	57	0.740722	2.11342	4.21762e-11	1.78487e-09	-8.74839
		M27399	Reactome degradation of dvl	225.181	54	0.721365	2.08501	2.96114e-10	1.06293e-08	-7.9735
		M27497	Reactome hedgehog on state	269.197	73	0.69222	1.84382	2.36337e-09	6.72278e-08	-7.17245
49		M13054	Go regulation of cellular localization	1935.6	728	0.571294	1.32939	3.32439e-16	3.39792e-14	-13.4688
		M14100	Go regulation of protein localization	1852.92	707	0.57157	1.31041	2.35978e-14	1.75687e-12	-11.7553
		M16077	Go regulation of cellular protein localization	1239.04	444	0.588626	1.39531	4.77669e-14	3.40897e-12	-11.4674
		M16565	Go positive regulation of establishment of protein localization	884.754	299	0.607154	1.47952	1.86901e-13	1.2185e-11	-10.9142
		M11085	Go positive regulation of cellular protein localization	816.668	277	0.605453	1.47413	2.19087e-12	1.14887e-10	-9.93973
		M34253	Go regulation of peptide transport	1299.24	490	0.576156	1.32575	2.61523e-11	1.14699e-09	-8.94044
		M11997	Go positive regulation of intracellular transport	584.371	193	0.613397	1.51392	2.62247e-10	9.49838e-09	-8.02235
		M25356	Go regulation of protein localization to membrane	447.737	143	0.626711	1.56551	2.96396e-09	8.18041e-08	-7.08723
		M16149	Go regulation of intracellular transport	819.049	298	0.58512	1.37424	3.05941e-09	8.38625e-08	-7.07643
		M13668	Go regulation of intracellular protein transport	649.97	229	0.603463	1.41915	8.18102e-09	2.06858e-07	-6.68433
		M10915	Go positive regulation of intracellular protein transport	483.408	161	0.622668	1.50127	1.38877e-08	3.28742e-07	-6.48314
		M25358	Go positive regulation of protein localization to membrane	325.833	99	0.634674	1.64562	2.72141e-08	6.10092e-07	-6.2146
		M25141	Go regulation of protein localization to plasma membrane	231.504	74	0.62526	1.56422	1.36165e-05	0.000181068	-3.74216
50		M24323	Go regulation of small molecule metabolic process	988.798	327	0.631208	1.51192	4.2926e-16	4.31442e-14	-13.3651
		M11614	Go cellular ketone metabolic process	540.188	176	0.62112	1.53463	4.06712e-10	1.38569e-08	-7.85833
		M13102	Go regulation of cellular ketone metabolic process	429.247	135	0.645525	1.5898	2.25094e-09	6.43332e-08	-7.19157
51		M509	Reactome developmental biology	1669.83	615	0.551555	1.35758	6.16598e-16	6.0374e-14	-13.2192
		M29853	Reactome nervous system development	1189.75	414	0.54383	1.4369	1.84124e-15	1.62096e-13	-12.7902
		M872	Reactome l1cam interactions	317.069	78	0.7172	2.03249	4.79706e-13	2.87848e-11	-10.5408
		M891	Reactome recycling pathway of l1	188.237	37	0.749399	2.54374	6.48031e-12	3.12636e-10	-9.50496
		M7923	Reactome semaphorin interactions	185.168	48	0.645292	1.92883	1.27212e-07	2.53186e-06	-5.59656
		M27493	Reactome rho gtpases activate rocks	84.343	17	0.673224	2.48068	3.65596e-06	5.47758e-05	-4.26141
		M2243	Reactome sema4d in semaphorin signaling	89.2575	20	0.650147	2.23144	1.27471e-05	0.000169881	-3.76985
		M18415	Reactome sema4d induced cell migration and growth cone collapse	78.1489	17	0.630444	2.2985	2.49594e-05	0.000308122	-3.51128
52		M12003	Go cell motility	2536.78	995	0.563383	1.27477	6.70657e-16	6.47103e-14	-13.189
		M34206	Go positive regulation of cellular component movement	962.049	354	0.578195	1.35883	5.41064e-10	1.8027e-08	-7.74408
		M18306	Kegg regulation of actin cytoskeleton	486.72	156	0.620294	1.56	8.51926e-10	2.71828e-08	-7.56571
		M12269	Go leukocyte migration	775.989	289	0.553226	1.34254	6.28203e-08	1.30859e-06	-5.8832
		M15511	Go regulation of cellular component movement	1559.46	642	0.545477	1.21454	1.67637e-07	3.27163e-06	-5.48524
53		M12495	Go positive regulation of molecular function	3223.69	1305	0.557383	1.23513	1.22669e-15	1.12084e-13	-12.9505
		M12283	Go positive regulation of catalytic activity	2669.38	1065	0.566053	1.25323	8.99404e-15	7.28035e-13	-12.1378
		M7630	Go protein domain specific binding	1462.8	545	0.572123	1.34202	2.32132e-13	1.4686e-11	-10.8331
		M26819	Go disordered domain specific binding	140.097	29	0.637828	2.41546	9.56455e-09	2.35758e-07	-6.62753
54		M11351	Go neurogenesis	2527.8	995	0.571181	1.27025	1.78379e-15	1.59365e-13	-12.7976
		M6898	Go neuron differentiation	2093.44	823	0.569201	1.27183	3.06448e-13	1.90519e-11	-10.7201
		M15229	Go cell projection organization	2610.06	1057	0.560202	1.23466	5.68963e-13	3.34745e-11	-10.4753
		M6784	Go neuron development	1792.24	698	0.570746	1.28384	2.59566e-12	1.33218e-10	-9.87544
		M12444	Go regulation of cell projection organization	1133.65	448	0.568264	1.26523	1.00727e-07	2.03495e-06	-5.69145
		M3208	Go gliogenesis	499.423	184	0.589037	1.35713	5.71567e-06	8.10067e-05	-4.09148
		M10094	Go dendrite development	453.974	166	0.610196	1.36739	9.41473e-06	0.000128889	-3.88978
		M16290	Go regulation of dendrite development	313.459	109	0.622558	1.43788	2.38495e-05	0.000297158	-3.52701
55		M34038	Go cell morphogenesis	1721.48	644	0.592021	1.33655	4.65208e-15	3.92369e-13	-12.4063
		M7769	Go regulation of anatomical structure morphogenesis	1786.22	675	0.580016	1.32313	1.06092e-14	8.30895e-13	-12.0805
		M2593	Go cell morphogenesis involved in differentiation	1244.23	458	0.594229	1.35833	2.23267e-12	1.16572e-10	-9.93341
		M10484	Go regulation of cell morphogenesis	887.02	328	0.597307	1.35216	3.93525e-09	1.06419e-07	-6.97298
		M15430	Go cell morphogenesis involved in neuron differentiation	941.763	364	0.580638	1.29363	1.30872e-07	2.59613e-06	-5.58567
		M10820	Go regulation of cell morphogenesis involved in differentiation	549.514	196	0.614628	1.40182	2.40407e-07	4.51643e-06	-5.3452
		M16913	Go positive regulation of cell morphogenesis involved in differentiation	338.257	110	0.615227	1.53753	5.03228e-07	8.91254e-06	-5.05
		M24295	Go axon development	800.515	318	0.562973	1.25867	9.16418e-06	0.000125757	-3.90047
56		M15500	Go positive regulation of transport	1646.3	612	0.577339	1.34501	5.52135e-15	4.59262e-13	-12.3379
		M15630	Go regulation of transport	2803.48	1132	0.553988	1.23829	4.12546e-14	2.99742e-12	-11.5233
		M7685	Go perinuclear region of cytoplasm	1399.91	530	0.567024	1.32067	8.57615e-12	4.0405e-10	-9.39356
		M12424	Go negative regulation of transport	736.252	275	0.569416	1.33864	1.67059e-07	3.26563e-06	-5.48603
		M12749	Go positive regulation of ion transport	415.77	147	0.576112	1.41418	3.63287e-06	5.44976e-05	-4.26362
57		M14959	Go regulation of dna templated transcription in response to stress	394.215	100	0.68464	1.97108	7.97262e-15	6.54134e-13	-12.1843
		M13667	Go regulation of transcription from rna polymerase ii promoter in response to hypoxia	286.951	69	0.723269	2.07935	1.69783e-12	9.14173e-11	-10.039
		M641	Reactome cellular response to hypoxia	261.752	66	0.701848	1.98297	1.35785e-10	5.33454e-09	-8.2729
58		M15162	Go organonitrogen compound biosynthetic process	3304.29	1351	0.546166	1.2229	9.16198e-15	7.36684e-13	-12.1327
		M14685	Go regulation of cellular amide metabolic process	1039.55	364	0.582891	1.42795	2.20578e-13	1.40762e-11	-10.8515
		M12925	Go cellular amide metabolic process	2231.73	901	0.540162	1.23847	1.29564e-11	5.98725e-10	-9.22277
		M17238	Go regulation of translational initiation	274.223	72	0.660688	1.90433	3.68093e-10	1.28311e-08	-7.89174
		M12056	Go peptide metabolic process	1687.47	679	0.525948	1.24261	1.98723e-09	5.74771e-08	-7.24051
		M13137	Go amide biosynthetic process	1719.64	698	0.530058	1.23183	5.35064e-09	1.40597e-07	-6.85202
		M23580	Go peptide biosynthetic process	1431.89	581	0.518924	1.23226	8.5087e-08	1.73644e-06	-5.76034
		M10435	Go regulation of translation in response to stress	94.8143	20	0.681602	2.37036	2.40193e-06	3.7477e-05	-4.42624
59		M15783	Go response to cytokine	2174.26	845	0.525042	1.28654	9.56596e-15	7.64073e-13	-12.1169
		M898	Go cytokine mediated signaling pathway	1421.01	556	0.517601	1.27789	7.60904e-10	2.44076e-08	-7.61247
		M27552	Reactome tnfr2 non canonical nf kb pathway	310.129	88	0.665303	1.7621	1.80741e-09	5.25282e-08	-7.27961
		M14173	Go interleukin 1 mediated signaling pathway	315.182	93	0.649522	1.69453	1.02169e-08	2.5097e-07	-6.60038
		M13837	Go tumor necrosis factor mediated signaling pathway	422.526	143	0.591239	1.47736	2.6093e-07	4.8566e-06	-5.31367
		M13436	Go response to interleukin 1	411.418	149	0.565675	1.3806	1.41427e-05	0.000187035	-3.72808
		M16143	Go response to tumor necrosis factor	588.466	226	0.544967	1.30192	1.52056e-05	0.000199598	-3.69984
60		M14850	Go regulation of cellular response to stress	1581.44	586	0.584053	1.34935	1.0236e-14	8.12201e-13	-12.0903
		M13345	Go regulation of response to stress	2655.97	1061	0.548363	1.25164	1.42314e-14	1.09328e-12	-11.9613
		M12127	Go positive regulation of response to external stimulus	870.186	347	0.537587	1.25387	5.48994e-06	7.80827e-05	-4.10745
61		M18769	Go ribonucleotide binding	3553.57	1465	0.556624	1.21282	1.09379e-14	8.51107e-13	-12.07
		M18283	Go hydrolase activity acting on acid anhydrides	1755.74	667	0.569419	1.31614	4.75646e-14	3.40897e-12	-11.4674
		M17896	Go gtpase activity	673.137	230	0.586009	1.46334	3.08495e-10	1.10408e-08	-7.957
		M19102	Go adenyl nucleotide binding	2876.96	1215	0.555291	1.18393	6.59229e-10	2.14891e-08	-7.66778
		M4392	Go guanyl nucleotide binding	760.879	276	0.562855	1.3784	7.91888e-09	2.0071e-07	-6.69743
		M4013	Kegg gap junction	222.554	58	0.687673	1.91857	1.03376e-08	2.53419e-07	-6.59616
		M19090	Go atpase activity	891.716	353	0.562361	1.26305	2.29509e-06	3.59961e-05	-4.44374
		M18225	Go gdp binding	188.472	57	0.630127	1.65326	1.4295e-05	0.000188428	-3.72485
62		M13300	Go response to organic cyclic compound	1587.17	589	0.581709	1.34734	1.20178e-14	9.29142e-13	-12.0319
		M10841	Go cellular response to organic cyclic compound	1004.1	376	0.569952	1.33524	1.74696e-09	5.11409e-08	-7.29123
		M18602	Go drug binding	192.709	58	0.645738	1.66128	1.00348e-05	0.000136912	-3.86356
		M14380	Go cellular response to steroid hormone stimulus	417.364	152	0.584233	1.37291	1.65184e-05	0.000213307	-3.671
63		M6657	Go cytoskeleton organization	2495.42	990	0.559394	1.26032	1.70272e-14	1.29978e-12	-11.8861
		M24772	Go supramolecular fiber organization	1309.1	483	0.572329	1.35518	8.90683e-13	5.04344e-11	-10.2973
		M9082	Go actin filament based process	1388.98	533	0.564072	1.30298	7.46968e-11	3.05396e-09	-8.51514
		M18984	Go structural constituent of cytoskeleton	238.022	58	0.660201	2.05191	1.95888e-10	7.22507e-09	-8.14116
		M1049	Go establishment or maintenance of cell polarity	489.326	161	0.602357	1.51965	4.93805e-09	1.30609e-07	-6.88403
		M13068	Go actin filament organization	827.841	304	0.571631	1.36158	6.28881e-09	1.62418e-07	-6.78936
		M25113	Go regulation of supramolecular fiber organization	721.175	263	0.58946	1.37106	2.95006e-08	6.5647e-07	-6.18279
		M11956	Go regulation of actin filament based process	711.26	270	0.570699	1.31715	9.49237e-07	1.59232e-05	-4.79797
		M16535	Go cortical cytoskeleton organization	176.474	49	0.665366	1.80075	2.02301e-06	3.21046e-05	-4.49343
		M24901	Go regulation of actin filament organization	536.73	199	0.577762	1.34857	4.04686e-06	5.99621e-05	-4.22212
		M10349	Go actin filament bundle organization	314.983	108	0.589218	1.45825	1.25335e-05	0.00016759	-3.77575
		M2403	Go actin polymerization or depolymerization	458.227	169	0.578071	1.3557	1.38039e-05	0.000182782	-3.73807
		M5893	Hallmark mitotic spindle	493.682	185	0.582663	1.33427	1.70393e-05	0.000219096	-3.65937
64		M22942	Go negative regulation of signaling	2388.65	943	0.55331	1.26652	1.96347e-14	1.48009e-12	-11.8297
		M7398	Go negative regulation of response to stimulus	2775.82	1123	0.543154	1.2359	8.73003e-14	6.01674e-12	-11.2206
		M11941	Go negative regulation of intracellular signal transduction	922.322	377	0.529872	1.22324	2.39901e-05	0.000297987	-3.5258
65		M12327	Go regulation of hydrolase activity	2279.81	896	0.550995	1.27222	2.76371e-14	2.04497e-12	-11.6893
		M9617	Go positive regulation of hydrolase activity	1442.84	569	0.547168	1.26787	1.72901e-09	5.07387e-08	-7.29466
		M11497	Go gtpase binding	1084.75	451	0.54724	1.20261	2.47712e-05	0.000306866	-3.51305
66		M4046	Go positive regulation of immune system process	1920.08	738	0.548829	1.30087	3.57771e-14	2.6152e-12	-11.5825
		M13258	Go fc receptor signaling pathway	585.906	179	0.646921	1.63661	2.93779e-13	1.83589e-11	-10.7362
		M5017	Go regulation of immune system process	2666.19	1082	0.53362	1.23207	5.32109e-13	3.14596e-11	-10.5022
		M22284	Go immune response regulating signaling pathway	1000.98	358	0.566447	1.39801	8.41147e-12	3.97846e-10	-9.40028
		M595	Reactome downstream signaling events of b cell receptor bcr	302.861	79	0.67956	1.91684	3.51211e-11	1.50746e-09	-8.82175
		M19789	Go activation of immune response	1033.74	381	0.558859	1.35661	1.60322e-10	6.08062e-09	-8.21605
		M12670	Go fc epsilon receptor signaling pathway	398.696	118	0.68026	1.68939	1.80725e-10	6.70685e-09	-8.17348
		M4618	Go positive regulation of immune response	1331.27	518	0.53993	1.28501	1.18222e-09	3.63743e-08	-7.43921
		M27175	Reactome fc epsilon receptor fceri signaling	433.562	136	0.645215	1.59398	1.59003e-09	4.73515e-08	-7.32467
		M608	Reactome signaling by the b cell receptor bcr	390.595	120	0.637485	1.62748	2.69161e-09	7.51469e-08	-7.12409
		M13926	Go t cell receptor signaling pathway	554.963	187	0.553937	1.48386	3.3198e-09	9.05885e-08	-7.04293
		M11047	Go antigen receptor mediated signaling pathway	676.27	240	0.561027	1.4089	7.87554e-09	2.00394e-07	-6.69811
		M12336	Go regulation of immune response	1687.55	691	0.521073	1.22109	2.6067e-08	5.89858e-07	-6.22925
		M9904	Kegg t cell receptor signaling pathway	323.679	99	0.621933	1.63474	4.21033e-08	9.08423e-07	-6.04171
		M15381	Reactome tcr signaling	366.836	118	0.589982	1.55439	9.93308e-08	2.01011e-06	-5.69678
		M27207	Reactome fceri mediated nf kb activation	279.309	88	0.632408	1.58699	1.13779e-06	1.88162e-05	-4.72547
		M27107	Reactome fcgamma receptor fcgr dependent phagocytosis	271.158	88	0.633824	1.54067	5.33536e-06	7.62438e-05	-4.1178
		M4746	Go response to biotic stimulus	2320.75	1015	0.491623	1.14323	6.15242e-06	8.65862e-05	-4.06255
		M5950	Hallmark allograft rejection	439.842	162	0.522825	1.35754	1.85541e-05	0.000237502	-3.62433
67		M16362	Go protein catabolic process	2020.33	784	0.564464	1.28847	5.79568e-14	4.11186e-12	-11.386
		M11892	Go organonitrogen compound catabolic process	2583.29	1046	0.555761	1.23484	7.15697e-13	4.13016e-11	-10.384
		M13306	Go cellular protein catabolic process	1723.31	677	0.56112	1.27276	2.86327e-11	1.25123e-09	-8.90266
		M13743	Go regulation of protein catabolic process	883.795	322	0.581983	1.37235	9.0467e-10	2.84889e-08	-7.54533
		M23618	Go modification dependent macromolecule catabolic process	1427.71	564	0.569657	1.2657	2.63703e-09	7.39656e-08	-7.13097
		M18718	Go ubiquitin like protein ligase binding	764.479	276	0.567875	1.38493	4.73877e-09	1.25734e-07	-6.90055
		M15332	Go proteasomal protein catabolic process	1116.33	431	0.569913	1.29505	9.28135e-09	2.2939e-07	-6.63943
		M11089	Go positive regulation of protein catabolic process	512.055	180	0.598241	1.42238	2.25897e-07	4.28388e-06	-5.36816
		M14611	Go scf dependent proteasomal ubiquitin dependent protein catabolic process	281.702	88	0.629034	1.60058	7.13197e-07	1.21667e-05	-4.91483
		M14908	Go regulation of cellular protein catabolic process	593.719	220	0.580217	1.34936	1.30331e-06	2.12709e-05	-4.67221
		M10644	Go positive regulation of cellular protein catabolic process	352.573	121	0.61227	1.45691	4.38254e-06	6.43039e-05	-4.19176
68		M3457	Go immune system development	1928.15	745	0.556262	1.29406	8.93225e-14	6.12113e-12	-11.2132
		M11841	Go hematopoietic stem cell differentiation	302.685	78	0.729537	1.94029	1.86564e-11	8.39254e-10	-9.07611
		M34295	Go regulation of hematopoietic stem cell differentiation	266.013	66	0.731402	2.01525	4.53928e-11	1.91427e-09	-8.718
		M14258	Go regulation of hematopoietic progenitor cell differentiation	290.79	75	0.717518	1.9386	4.65333e-11	1.95554e-09	-8.70873
		M27795	Reactome runx1 regulates transcription of genes involved in differentiation of hscs	240.73	61	0.704833	1.9732	8.4918e-10	2.7167e-08	-7.56596
		M12354	Go regulation of hemopoiesis	968.319	360	0.554867	1.34489	1.50436e-09	4.51345e-08	-7.34549
		M10180	Go hematopoietic progenitor cell differentiation	423.842	137	0.639663	1.54687	1.57211e-08	3.66755e-07	-6.43562
		M803	Go leukocyte differentiation	997.844	388	0.536286	1.28588	1.07433e-07	2.15363e-06	-5.66683
		M18190	Go lymphocyte differentiation	726.419	276	0.543424	1.31598	7.93737e-07	1.34456e-05	-4.87142
69		M13087	Reactome processing of capped intron containing pre mrna	734.861	236	0.636164	1.55691	8.99973e-14	6.13253e-12	-11.2124
		M14033	Reactome mrna splicing	598.374	186	0.63339	1.60853	8.15547e-13	4.66176e-11	-10.3315
		M2044	Kegg spliceosome	426.327	126	0.659407	1.69177	4.12508e-11	1.75185e-09	-8.7565
		M5583	Reactome mrna splicing minor pathway	201.054	52	0.685592	1.93321	3.68654e-08	8.05807e-07	-6.09377
70		M34173	Go symbiotic process	2136.38	838	0.509937	1.27469	1.12374e-13	7.61431e-12	-11.1184
		M16056	Go positive regulation of viral process	352.853	102	0.621864	1.72967	4.67055e-10	1.57351e-08	-7.80313
		M12896	Go regulation of symbiotic process	520.289	194	0.511128	1.34095	7.81631e-06	0.000108111	-3.96613
		M25212	Go positive regulation of viral life cycle	192.362	58	0.571904	1.65829	1.07951e-05	0.000146621	-3.8338
		M11124	Go positive regulation of viral genome replication	137.188	37	0.63887	1.85389	1.13739e-05	0.00015379	-3.81307
		M10037	Go positive regulation of viral transcription	144.958	40	0.679333	1.81197	1.21221e-05	0.000162269	-3.78976
		M3630	Reactome abortive elongation of hiv 1 transcript in the absence of tat	96.6194	23	0.766918	2.10042	1.85858e-05	0.000237502	-3.62433
		M14887	Go interaction with symbiont	201.318	63	0.578052	1.59776	2.30725e-05	0.000288669	-3.5396
71		M1058	Reactome adaptive immune system	1711.56	652	0.55652	1.31255	1.58601e-13	1.05104e-11	-10.9784
		M10680	Kegg proteasome	207.356	42	0.796076	2.46853	2.0238e-12	1.07057e-10	-9.97038
		M510	Reactome cross presentation of soluble exogenous antigens endosomes	198.573	43	0.782252	2.30899	6.85115e-11	2.82019e-09	-8.54972
		M705	Reactome mhc class ii antigen presentation	365.843	105	0.652711	1.74211	1.51073e-10	5.74792e-09	-8.24049
		M518	Reactome antigen processing cross presentation	295.472	86	0.607966	1.71786	1.4418e-08	3.3964e-07	-6.46898
		M1066	Reactome class i mhc mediated antigen processing presentation	827.702	328	0.558313	1.26174	5.45429e-06	7.77591e-05	-4.10925
72		M8300	Go microtubule cytoskeleton	2490.27	998	0.568972	1.24763	1.83337e-13	1.20832e-11	-10.9178
		M11772	Go microtubule organizing center	1572.17	651	0.567173	1.2075	3.18145e-07	5.81386e-06	-5.23554
		M13292	Go centrosome	1241.84	511	0.56818	1.21511	2.47903e-06	3.84314e-05	-4.41531
73		M9648	Reactome formation of tubulin folding intermediates by cct tric	142.665	20	0.898844	3.56662	1.90441e-13	1.2349e-11	-10.9084
		M27297	Reactome cooperation of prefoldin and tric cct in actin and tubulin folding	164.841	27	0.824725	3.05262	3.78204e-13	2.3038e-11	-10.6376
		M776	Reactome protein folding	299.92	79	0.663504	1.89823	7.21154e-11	2.95845e-09	-8.52894
		M19135	Reactome post chaperonin tubulin folding pathway	108.008	17	0.800226	3.17669	1.23806e-09	3.78992e-08	-7.42137
		M27656	Reactome cooperation of pdcl phlp1 and tric cct in g protein beta folding	115.529	28	0.73011	2.06301	5.05481e-06	7.30132e-05	-4.1366
74		M26043	Go endopeptidase complex	289.319	67	0.775921	2.1591	1.9159e-13	1.2357e-11	-10.9081
		M26042	Go peptidase complex	330.98	84	0.732153	1.97012	9.72438e-13	5.45515e-11	-10.2632
		M17780	Go proteasome accessory complex	107.836	24	0.795551	2.24659	1.71078e-06	2.74021e-05	-4.56222
75		M18829	Go enzyme regulator activity	1952	759	0.564279	1.28591	2.20132e-13	1.40762e-11	-10.8515
		M18481	Go enzyme activator activity	1048.13	413	0.571629	1.26892	2.13913e-07	4.06941e-06	-5.39047
76		M11952	Go negative regulation of cellular component organization	1394.68	517	0.590314	1.34882	3.6146e-13	2.21298e-11	-10.655
		M16234	Go negative regulation of organelle organization	816.316	313	0.596804	1.30402	4.06941e-07	7.31463e-06	-5.13581
77		M13280	Go negative regulation of phosphorus metabolic process	1137.5	407	0.578616	1.39742	3.88071e-13	2.35202e-11	-10.6286
		M15361	Go negative regulation of phosphorylation	880.509	329	0.564582	1.33816	1.26638e-08	3.04031e-07	-6.51708
		M13269	Go negative regulation of peptidyl threonine phosphorylation	73.2737	14	0.783124	2.61692	6.4102e-06	9.0004e-05	-4.04574
78		M15853	Go signal transduction by protein phosphorylation	1619.23	615	0.569422	1.31645	4.07413e-13	2.4569e-11	-10.6096
		M10496	Go regulation of mapk cascade	1143.67	462	0.554004	1.23774	9.27676e-07	1.55831e-05	-4.80734
79		M27322	Reactome pcp ce pathway	304.961	74	0.700982	2.06055	6.04026e-13	3.53648e-11	-10.4514
		M7847	Reactome signaling by wnt	633.973	202	0.613297	1.56924	1.87956e-12	1.00307e-10	-9.99867
		M27288	Reactome beta catenin independent wnt signaling	399.187	116	0.634193	1.72064	5.42672e-11	2.26476e-09	-8.64498
		M27396	Reactome asymmetric localization of pcp proteins	221.942	53	0.727646	2.09379	3.30093e-10	1.16752e-08	-7.93274
		M27079	Reactome degradation of beta catenin by the destruction complex	295.463	80	0.667166	1.84665	4.01092e-10	1.37042e-08	-7.86315
		M27099	Reactome tcf dependent signaling in response to wnt	414.017	131	0.614477	1.58022	6.10602e-09	1.58376e-07	-6.80031
80		M15146	Go membrane organization	1713.97	658	0.57024	1.30241	6.13646e-13	3.57545e-11	-10.4467
		M13914	Go endomembrane system organization	938.273	368	0.569773	1.27483	5.54283e-07	9.72636e-06	-5.01205
		M22483	Go vesicle budding from membrane	288.598	95	0.625955	1.51894	5.12153e-06	7.3815e-05	-4.13186
81		M14907	Go protein dephosphorylation	757.103	250	0.612403	1.51421	7.91076e-13	4.54341e-11	-10.3426
		M14717	Go dephosphorylation	1040.31	370	0.592331	1.40582	1.66661e-12	9.01851e-11	-10.0449
		M26191	Go phosphoprotein phosphatase activity	395.537	138	0.605257	1.43311	3.03164e-06	4.61675e-05	-4.33566
		M18297	Go protein serine threonine phosphatase activity	203.432	64	0.612433	1.58931	2.49511e-05	0.000308122	-3.51128
82		M27931	Reactome negative regulation of notch4 signaling	243.194	53	0.75902	2.29428	8.67603e-13	4.93592e-11	-10.3066
		M594	Reactome signaling by notch4	297.89	76	0.685885	1.9598	1.56615e-11	7.12806e-10	-9.14703
		M10189	Reactome signaling by notch	472.722	156	0.592724	1.51514	1.06515e-08	2.5953e-07	-6.58581
83		M29137	Go positive regulation of cellular biosynthetic process	3256	1354	0.548497	1.20236	1.23484e-12	6.83186e-11	-10.1655
		M23762	Go positive regulation of nucleobase containing compound metabolic process	3033.49	1294	0.546053	1.17214	2.07752e-09	5.96594e-08	-7.22432
		M9602	Go negative regulation of biosynthetic process	2616.8	1142	0.534389	1.14571	1.21997e-06	2.00464e-05	-4.69796
		M34300	Go positive regulation of rna biosynthetic process	2499.5	1093	0.540557	1.14341	2.78849e-06	4.28433e-05	-4.36812
		M23765	Go positive regulation of transcription by rna polymerase ii	1823	790	0.540079	1.1538	1.80689e-05	0.000231592	-3.63528
		M17313	Go transcription regulator complex	750.503	299	0.57819	1.25502	2.05466e-05	0.000260034	-3.58497
84		M27867	Reactome intracellular signaling by second messengers	749.055	248	0.638483	1.51019	1.36733e-12	7.53029e-11	-10.1232
		M27646	Reactome pten regulation	428.976	129	0.666575	1.6627	1.17468e-10	4.69133e-09	-8.3287
		M27815	Reactome regulation of pten stability and activity	254.308	66	0.698858	1.92657	8.84909e-10	2.79395e-08	-7.55378
		M27398	Reactome degradation of axin	214.735	52	0.719343	2.06476	1.06695e-09	3.30808e-08	-7.48042
85		M1112	Go macromolecule catabolic process	2859.45	1175	0.531301	1.21679	1.66746e-12	9.01851e-11	-10.0449
		M10655	Go cellular macromolecule catabolic process	2426.31	1019	0.523178	1.19053	4.62049e-09	1.23019e-07	-6.91003
86		M18018	Go cell leading edge	877.794	302	0.589504	1.4533	1.8728e-12	1.00307e-10	-9.99867
		M11447	Go ruffle	447.627	143	0.589171	1.56513	3.02535e-09	8.3118e-08	-7.08031
		M1730	Go lamellipodium	421.733	149	0.598376	1.41521	3.00873e-06	4.58764e-05	-4.33841
87		M29830	Reactome aggrephagy	176.014	32	0.756109	2.75022	2.13175e-12	1.12275e-10	-9.94972
		M29841	Reactome selective autophagy	268.564	67	0.671678	2.00421	4.82272e-11	2.01968e-09	-8.69472
		M27935	Reactome autophagy	433.047	131	0.626841	1.65285	1.44967e-10	5.5861e-09	-8.25289
88		M11589	Go regulation of cellular component biogenesis	1793.46	698	0.575566	1.28471	2.26189e-12	1.17589e-10	-9.92963
		M13689	Go regulation of protein containing complex assembly	930.31	344	0.575223	1.3522	1.7115e-09	5.03473e-08	-7.29802
		M12404	Go positive regulation of cellular component biogenesis	1032.97	392	0.583853	1.31757	4.74329e-09	1.25734e-07	-6.90055
		M14368	Go positive regulation of protein containing complex assembly	574.735	202	0.586836	1.42261	4.51917e-08	9.69852e-07	-6.01329
89		M29126	Go ribose phosphate metabolic process	914.724	318	0.602925	1.43825	2.31647e-12	1.19397e-10	-9.92301
		M11969	Go nucleobase containing small molecule metabolic process	1236.5	470	0.572242	1.31542	2.14561e-10	7.8897e-09	-8.10294
		M15746	Go purine containing compound metabolic process	933.117	339	0.588268	1.37628	2.35503e-10	8.60726e-09	-8.06514
90		M27495	Reactome tp53 regulates metabolic genes	320.605	82	0.675475	1.95491	3.30188e-12	1.68034e-10	-9.7746
		M734	Reactome rna polymerase ii transcription	2703.34	1114	0.561312	1.21335	1.20061e-11	5.59093e-10	-9.25252
		M27267	Reactome transcriptional regulation by tp53	919.385	336	0.59184	1.36813	6.01785e-10	1.9831e-08	-7.70266
		M27786	Reactome transcriptional regulation by runx1	478.482	153	0.638331	1.56367	9.8691e-10	3.08371e-08	-7.51093
91		M27050	Reactome organelle biogenesis and maintenance	752.614	252	0.613287	1.49328	3.93376e-12	1.97688e-10	-9.70402
		M27472	Reactome cilium assembly	572.647	183	0.624892	1.56461	2.5715e-11	1.13522e-09	-8.94492
		M27482	Reactome intraflagellar transport	181.076	49	0.659879	1.84771	6.78394e-07	1.16504e-05	-4.93366
92		M27565	Reactome mapk family signaling cascades	718.538	238	0.616398	1.50953	3.92049e-12	1.97688e-10	-9.70402
		M29803	Reactome flt3 signaling	636.98	213	0.612027	1.49526	1.35135e-10	5.33454e-09	-8.2729
		M27572	Reactome mapk6 mapk4 signaling	293.096	79	0.672303	1.85504	3.72078e-10	1.28585e-08	-7.89081
		M27539	Reactome regulation of ras by gaps	242.813	63	0.67661	1.92709	2.00543e-09	5.78649e-08	-7.23759
93		M11874	Go cell cell signaling	2438.59	989	0.558495	1.23285	4.20183e-12	2.10283e-10	-9.67719
		M24933	Go cell cell signaling by wnt	971.676	347	0.588944	1.40011	1.37954e-11	6.32645e-10	-9.19884
		M10871	Go non canonical wnt signaling pathway	398.52	114	0.641638	1.74789	2.02213e-11	9.03293e-10	-9.04417
		M14356	Go cell surface receptor signaling pathway involved in cell cell signaling	1073.25	392	0.586396	1.36894	2.39747e-11	1.06309e-09	-8.97343
		M29284	Go negative regulation of canonical wnt signaling pathway	394.465	119	0.652807	1.65742	7.3831e-10	2.38733e-08	-7.62209
		M16074	Go negative regulation of wnt signaling pathway	443.437	140	0.638315	1.5837	1.63064e-09	4.84412e-08	-7.31479
		M14526	Go positive regulation of canonical wnt signaling pathway	359.345	109	0.639351	1.64837	5.26998e-09	1.3878e-07	-6.85767
		M11440	Go regulation of wnt signaling pathway	687.092	244	0.592465	1.40798	6.41614e-09	1.65353e-07	-6.78159
		M12752	Go canonical wnt signaling pathway	614.305	216	0.595641	1.422	1.70902e-08	3.95632e-07	-6.40271
		M15507	Go positive regulation of wnt signaling pathway	407.193	131	0.627532	1.55417	2.1923e-08	5.00782e-07	-6.30035
94		M13509	Go negative regulation of molecular function	1887.85	743	0.553481	1.27042	4.97755e-12	2.48076e-10	-9.60542
		M13991	Go negative regulation of catalytic activity	1329.85	513	0.55656	1.29615	3.75376e-10	1.29355e-08	-7.88822
		M10900	Go negative regulation of hydrolase activity	712.008	264	0.559918	1.3485	1.42827e-07	2.81018e-06	-5.55127
95		M34077	Go establishment of tissue polarity	351.508	94	0.679477	1.86972	5.07577e-12	2.51929e-10	-9.59872
		M14957	Go morphogenesis of a polarized epithelium	393.193	110	0.657447	1.78724	6.37803e-12	3.08938e-10	-9.51013
96		M11444	Go antigen processing and presentation of peptide antigen	545.578	169	0.619395	1.61414	5.6875e-12	2.79988e-10	-9.55286
		M12794	Go antigen processing and presentation	604.32	198	0.599724	1.52606	6.77712e-11	2.79928e-09	-8.55295
		M13091	Go antigen processing and presentation of peptide antigen via mhc class i	333.144	92	0.638125	1.81057	1.07201e-10	4.30985e-09	-8.36554
		M13990	Go antigen processing and presentation of exogenous peptide antigen via mhc class i	270.144	74	0.635846	1.8253	3.54751e-09	9.63659e-08	-7.01608
97		M16534	Go biological adhesion	2132.97	853	0.549953	1.25028	5.72418e-12	2.80648e-10	-9.55184
		M15640	Go cell substrate adhesion	692.745	230	0.615908	1.50597	1.15568e-11	5.40259e-10	-9.2674
		M11923	Go positive regulation of cell adhesion	800.444	303	0.559615	1.32087	1.71369e-07	3.33907e-06	-5.47637
		M8154	Go regulation of cell adhesion	1219	490	0.544408	1.24388	2.4797e-07	4.65126e-06	-5.33243
		M13894	Go substrate adhesion dependent cell spreading	245.084	72	0.638008	1.70197	3.05387e-07	5.6011e-06	-5.25173
		M14273	Go regulation of cell substrate adhesion	399.562	135	0.608703	1.47986	4.79958e-07	8.53802e-06	-5.06864
		M15809	Go cell matrix adhesion	433.414	151	0.609639	1.43515	1.01824e-06	1.69392e-05	-4.77111
		M12087	Go cell cell adhesion	1286.38	531	0.535544	1.21128	2.35998e-06	3.69179e-05	-4.43276
		M98	Go calcium ion binding	912.253	365	0.556188	1.24966	4.51235e-06	6.61282e-05	-4.17961
		M16144	Go positive regulation of cell substrate adhesion	246.411	78	0.625947	1.57956	5.26145e-06	7.54559e-05	-4.12231
		M14645	Go leukocyte cell cell adhesion	684.019	267	0.523382	1.28094	1.11916e-05	0.000151665	-3.81911
		M18207	Go calcium dependent protein binding	157.186	45	0.666183	1.74652	1.52086e-05	0.000199598	-3.69984
		M15881	Go integrin mediated signaling pathway	230.462	75	0.623518	1.53641	2.64361e-05	0.000323373	-3.4903
98		M5891	Hallmark hypoxia	484.477	145	0.609352	1.67061	5.88392e-12	2.87312e-10	-9.54165
		M11818	Go carbohydrate derivative metabolic process	2053.5	824	0.566413	1.24605	2.57897e-11	1.13522e-09	-8.94492
		M5937	Hallmark glycolysis	485.111	153	0.627592	1.58533	2.84054e-10	1.02268e-08	-7.99026
		M12992	Go carbohydrate derivative biosynthetic process	1227.03	485	0.572497	1.26498	3.28616e-08	7.27048e-07	-6.13844
		M16864	Reactome metabolism of carbohydrates	589.107	220	0.582232	1.33888	2.41916e-06	3.7697e-05	-4.42369
		M1386	Kegg pentose phosphate pathway	94.6901	22	0.750723	2.15205	1.4248e-05	0.000188015	-3.72581
99		M284	Go enzyme linked receptor protein signaling pathway	1701.47	662	0.574156	1.2851	7.49486e-12	3.58712e-10	-9.44525
		M27870	Reactome signaling by receptor tyrosine kinases	952.345	359	0.590286	1.32639	8.84291e-09	2.19906e-07	-6.65776
		M17660	Go transmembrane receptor protein tyrosine kinase signaling pathway	1197.25	475	0.568113	1.26026	7.2574e-08	1.49627e-06	-5.82499
		M3574	Reactome signaling by ntrks	317.086	106	0.629408	1.49569	3.83971e-06	5.73864e-05	-4.24119
100		M10268	Go epithelium development	1707.96	667	0.562977	1.28033	1.2899e-11	5.98364e-10	-9.22303
		M25344	Go regulation of morphogenesis of an epithelium	392.804	115	0.64536	1.70784	1.22246e-10	4.86602e-09	-8.31283
		M25426	Go regulation of animal organ morphogenesis	453.816	142	0.623667	1.59794	5.82954e-10	1.93159e-08	-7.71408
		M10083	Go morphogenesis of an epithelium	879.548	319	0.584049	1.3786	6.13659e-10	2.01124e-08	-7.69654
		M16103	Go tissue morphogenesis	978.267	365	0.576249	1.34009	1.85689e-09	5.38363e-08	-7.26892
		M12326	Go animal organ morphogenesis	1435.88	568	0.579305	1.26398	2.87848e-09	7.96271e-08	-7.09894
101		M15990	Go reactive oxygen species metabolic process	573.377	182	0.621332	1.57521	1.41286e-11	6.45474e-10	-9.19012
		M13580	Go positive regulation of reactive oxygen species metabolic process	233.398	64	0.673038	1.82342	3.75519e-08	8.19012e-07	-6.08671
		M13446	Go regulation of reactive oxygen species metabolic process	394.973	130	0.608947	1.51913	1.28618e-07	2.55563e-06	-5.5925
102		M27820	Reactome gene and protein expression by jak stat signaling after interleukin 12 stimulation	178.656	35	0.720251	2.55223	1.87181e-11	8.39254e-10	-9.07611
		M27894	Reactome interleukin 12 signaling	195.244	43	0.671746	2.27028	1.8004e-10	6.70206e-09	-8.17379
		M27381	Reactome interleukin 12 family signaling	214.673	50	0.6483	2.14673	2.32168e-10	8.51117e-09	-8.07001
		M24405	Go response to interleukin 12	193.823	45	0.64084	2.15359	1.39379e-09	4.21315e-08	-7.37539
103		M15011	Go neuron projection	1993.74	798	0.567374	1.24921	3.09145e-11	1.34122e-09	-8.8725
		M17635	Go cell body	921.137	348	0.57172	1.32347	1.88134e-08	4.33858e-07	-6.36265
		M17408	Go synapse	1867.79	772	0.547602	1.20971	2.19066e-08	5.00782e-07	-6.30035
		M17790	Go axon	998.913	387	0.578386	1.29059	7.29545e-08	1.50154e-06	-5.82346
		M17678	Go somatodendritic compartment	1264.63	509	0.567565	1.24227	1.7667e-07	3.42643e-06	-5.46516
		M25999	Go glutamatergic synapse	559.742	203	0.582599	1.37867	5.97163e-07	1.03631e-05	-4.98451
		M26036	Go distal axon	506.586	186	0.590249	1.36179	4.02907e-06	5.9772e-05	-4.2235
		M25954	Go dendritic tree	924.24	372	0.570119	1.24226	6.56646e-06	9.18771e-05	-4.03679
104		M14444	Go regulation of dephosphorylation	508.375	158	0.620822	1.60878	3.61757e-11	1.54175e-09	-8.81199
		M23319	Go regulation of protein dephosphorylation	362.746	108	0.627738	1.67938	1.54396e-09	4.60934e-08	-7.33636
		M10601	Go regulation of phosphatase activity	408.597	128	0.602692	1.59608	4.09739e-09	1.10309e-07	-6.95739
		M15004	Go regulation of phosphoprotein phosphatase activity	305.143	90	0.616116	1.69524	1.66654e-08	3.8654e-07	-6.41281
		M14155	Go negative regulation of dephosphorylation	259.075	75	0.639686	1.72717	7.91671e-08	1.62387e-06	-5.78945
		M23321	Go negative regulation of protein dephosphorylation	173.589	45	0.683561	1.92877	2.96672e-07	5.46284e-06	-5.26258
		M16598	Go positive regulation of phosphatase activity	113.116	24	0.681725	2.35659	3.55366e-07	6.44522e-06	-5.19076
		M19186	Go phosphatase regulator activity	256.346	78	0.642742	1.64324	7.25715e-07	1.23453e-05	-4.9085
		M16159	Go positive regulation of dephosphorylation	165.487	44	0.66136	1.88053	1.133e-06	1.87707e-05	-4.72652
		M12844	Go positive regulation of phosphoprotein phosphatase activity	80.5494	15	0.677349	2.68498	1.64656e-06	2.64788e-05	-4.5771
		M23320	Go positive regulation of protein dephosphorylation	132.004	34	0.662593	1.94124	5.39089e-06	7.69462e-05	-4.11381
105		M11372	Go organophosphate metabolic process	1936.68	775	0.570664	1.24947	5.55539e-11	2.31047e-09	-8.6363
		M11681	Go organophosphate biosynthetic process	1128.59	438	0.586088	1.28835	1.41479e-08	3.3393e-07	-6.47634
		M23781	Go ribose phosphate biosynthetic process	430.016	140	0.634358	1.53577	1.96503e-08	4.52295e-07	-6.34458
		M13246	Go purine containing compound biosynthetic process	430.112	144	0.622281	1.49345	1.08432e-07	2.16883e-06	-5.66378
		M11456	Go nucleoside phosphate biosynthetic process	510.85	187	0.589666	1.36591	3.07136e-06	4.67134e-05	-4.33056
106		M12529	Go endoplasmic reticulum to golgi vesicle mediated transport	543.227	173	0.638696	1.57002	6.00698e-11	2.4897e-09	-8.60385
		M18265	Go golgi vesicle transport	871.074	318	0.598396	1.36961	1.45037e-09	4.37321e-08	-7.3592
		M22482	Go retrograde vesicle mediated transport golgi to endoplasmic reticulum	240.6	79	0.615548	1.52278	2.50281e-05	0.000308655	-3.51053
107		M11882	Go response to inorganic substance	1046.1	384	0.585567	1.36211	7.71554e-11	3.14382e-09	-8.50254
		M11938	Go response to metal ion	695.369	242	0.605689	1.43671	8.7351e-10	2.7652e-08	-7.55827
		M14161	Go cellular response to inorganic substance	436.308	144	0.619636	1.51496	3.68797e-08	8.05807e-07	-6.09377
		M16837	Go response to calcium ion	296.213	93	0.631276	1.59254	4.85559e-07	8.62493e-06	-5.06424
		M15781	Go response to cadmium ion	155.952	45	0.703239	1.7328	2.01086e-05	0.000255026	-3.59342
		M14517	Go cellular response to calcium ion	170.422	51	0.651733	1.67081	2.5322e-05	0.000311324	-3.50679
108		M1108	Go growth	1610.1	631	0.569606	1.27584	8.23825e-11	3.34551e-09	-8.47554
		M18572	Go developmental growth	1035.75	402	0.575612	1.28825	5.23514e-08	1.11164e-06	-5.95404
		M1707	Go regulation of growth	1126.45	443	0.571258	1.27138	6.46779e-08	1.34497e-06	-5.87129
		M16570	Go cell growth	853.9	330	0.578733	1.29379	4.62873e-07	8.27068e-06	-5.08246
109		M27809	Reactome regulation of runx3 expression and activity	229.216	54	0.737431	2.12237	9.9489e-11	4.01317e-09	-8.39651
		M27784	Reactome transcriptional regulation by runx3	293.148	86	0.633053	1.70435	2.37897e-08	5.39339e-07	-6.26814
110		M974	Go central nervous system development	1528.27	596	0.574167	1.28211	1.13268e-10	4.53862e-09	-8.34308
		M14257	Go head development	1210.53	471	0.577071	1.28506	6.14941e-09	1.59159e-07	-6.79817
		M13125	Go midbrain development	188.339	51	0.622812	1.84646	4.30398e-07	7.71328e-06	-5.11276
111		M17569	Go proteolysis	3016.3	1270	0.545191	1.18752	1.35385e-10	5.33454e-09	-8.2729
		M16059	Go regulation of proteolysis	1280.32	511	0.55314	1.25276	5.56637e-08	1.17371e-06	-5.93044
		M14936	Go positive regulation of proteolysis	725.449	284	0.554947	1.2772	7.87884e-06	0.000108851	-3.96317
112		M11729	Go regulation of cellular amine metabolic process	267.309	68	0.714524	1.96551	1.3475e-10	5.33454e-09	-8.2729
		M16483	Go regulation of cellular amino acid metabolic process	238.742	58	0.733557	2.05812	1.6189e-10	6.12087e-09	-8.21319
		M747	Reactome metabolism of polyamines	232.785	56	0.726894	2.07844	1.75967e-10	6.59112e-09	-8.18104
		M7216	Go amine metabolic process	339.124	107	0.630991	1.58469	1.06007e-07	2.13448e-06	-5.67071
113		M8798	Go cell cortex	607.648	201	0.598818	1.51156	1.37155e-10	5.37085e-09	-8.26996
		M2926	Go cortical cytoskeleton	231.031	73	0.594787	1.5824	9.21955e-06	0.00012636	-3.89839
114		M724	Reactome response to elevated platelet cytosolic ca2	307.982	83	0.673334	1.85531	1.39292e-10	5.43689e-09	-8.26465
		M15876	Go platelet degranulation	246.623	79	0.643137	1.5609	8.14564e-06	0.00011228	-3.9497
115		M27869	Reactome signaling by nuclear receptors	563.276	183	0.627107	1.539	1.4225e-10	5.51666e-09	-8.25832
		M27794	Reactome esr mediated signaling	427.156	136	0.630466	1.57043	5.36966e-09	1.4079e-07	-6.85143
		M27888	Reactome estrogen dependent gene expression	282.777	83	0.666977	1.70347	4.16994e-08	9.01319e-07	-6.04512
116		M16228	Go regulation of cell development	1485.58	578	0.57116	1.28511	1.42062e-10	5.51666e-09	-8.25832
		M15451	Go positive regulation of cell development	920.542	346	0.585088	1.33026	1.13054e-08	2.73804e-07	-6.56256
		M11450	Go regulation of nervous system development	1401.52	559	0.564585	1.2536	1.2981e-08	3.10027e-07	-6.5086
		M12739	Go regulation of neuron differentiation	1009.38	403	0.562699	1.25234	1.24301e-06	2.03972e-05	-4.69043
		M14533	Go regulation of neuron projection development	817.579	323	0.562434	1.2656	4.83524e-06	7.02625e-05	-4.15328
		M11606	Go positive regulation of nervous system development	807.836	326	0.563593	1.23901	2.7774e-05	0.000338708	-3.47017
117		M10111	Go ion transport	2312.18	949	0.548244	1.21822	1.50561e-10	5.74658e-09	-8.24059
		M11869	Go cation transport	1620.75	647	0.550745	1.25252	1.23729e-09	3.78992e-08	-7.42137
		M10905	Go metal ion transport	1245.34	506	0.548175	1.23057	6.20851e-07	1.07433e-05	-4.96886
		M25091	Go proton transmembrane transport	323.959	105	0.630237	1.54266	7.21486e-07	1.22907e-05	-4.91042
		M12976	Go regulation of metal ion transport	572.194	219	0.534272	1.30638	1.58165e-05	0.000205785	-3.68659
		M11388	Go monovalent inorganic cation transport	719.493	286	0.571785	1.25785	2.52679e-05	0.000311196	-3.50697
		M16925	Go divalent inorganic cation transport	703.506	279	0.539288	1.26076	2.61145e-05	0.000320089	-3.49473
118		M18228	Go s100 protein binding	95.3337	12	0.807696	3.97224	1.85523e-10	6.86377e-09	-8.16344
119		M27451	Reactome metabolism of lipids	1410.67	548	0.592681	1.28711	3.16887e-10	1.12411e-08	-7.94919
		M14099	Go lipid metabolic process	2323.79	960	0.567048	1.21031	4.71055e-10	1.58256e-08	-7.80064
		M14504	Go lipid biosynthetic process	1344.7	523	0.587007	1.28556	9.28736e-10	2.90948e-08	-7.53619
		M5892	Hallmark cholesterol homeostasis	234.131	65	0.674048	1.80101	5.88396e-08	1.23635e-06	-5.90786
		M14398	Go cellular lipid metabolic process	1795.84	749	0.57421	1.19883	1.45171e-07	2.85164e-06	-5.54491
		M15206	Go sterol biosynthetic process	217.967	61	0.679094	1.78661	2.12789e-07	4.06941e-06	-5.39047
		M12119	Go regulation of lipid biosynthetic process	417.103	141	0.626613	1.47909	2.88012e-07	5.31148e-06	-5.27478
		M15018	Go regulation of steroid biosynthetic process	227.07	66	0.679272	1.72022	5.22063e-07	9.21903e-06	-5.03531
		M13381	Go steroid biosynthetic process	365.069	122	0.617755	1.49619	7.95187e-07	1.34513e-05	-4.87124
		M16227	Reactome cholesterol biosynthesis	107.002	24	0.753416	2.22921	2.18321e-06	3.44656e-05	-4.46261
		M15200	Go regulation of steroid metabolic process	252.761	81	0.633557	1.56025	6.52057e-06	9.14472e-05	-4.03883
		M16758	Go steroid metabolic process	525.177	197	0.574366	1.33294	1.02392e-05	0.000139385	-3.85578
		M12303	Go regulation of lipid metabolic process	740.796	293	0.57149	1.26416	1.36714e-05	0.000181398	-3.74137
		M12147	Go regulation of cholesterol biosynthetic process	146.464	41	0.698736	1.78615	1.59019e-05	0.000206451	-3.68518
		M27001	Reactome regulation of cholesterol biosynthesis by srebp srebf	181.397	55	0.662596	1.64906	2.16243e-05	0.000272814	-3.56413
		M15312	Go regulation of cholesterol metabolic process	168.504	50	0.675169	1.68504	2.20067e-05	0.00027706	-3.55743
		M15826	Go sterol metabolic process	313.784	109	0.602705	1.43937	2.26265e-05	0.000283973	-3.54672
120		M14955	Go protein folding in endoplasmic reticulum	82.3416	9	0.906306	4.57453	3.32534e-10	1.17272e-08	-7.93081
121		M27563	Reactome defective cftr causes cystic fibrosis	235.928	58	0.711014	2.03386	3.399e-10	1.1952e-08	-7.92256
		M27473	Reactome abc transporter disorders	255.476	68	0.690327	1.8785	2.51825e-09	7.11302e-08	-7.14795
		M758	Reactome abc family proteins mediated transport	310.321	92	0.640474	1.68653	1.65711e-08	3.85095e-07	-6.41443
122		M34188	Go regulation of protein kinase activity	1465.8	573	0.572832	1.27906	3.70307e-10	1.28549e-08	-7.89093
		M11329	Go regulation of transferase activity	1824.68	738	0.563332	1.23624	1.08704e-09	3.36174e-08	-7.47344
		M13495	Go positive regulation of transferase activity	1254.92	495	0.580745	1.26759	1.82216e-08	4.21016e-07	-6.3757
		M34189	Go positive regulation of protein kinase activity	990.558	379	0.589044	1.30681	2.26143e-08	5.14625e-07	-6.28851
		M15624	Go regulation of protein serine threonine kinase activity	965.865	372	0.567234	1.29821	6.48175e-08	1.34555e-06	-5.8711
		M13485	Go positive regulation of protein serine threonine kinase activity	654.083	244	0.583942	1.34033	6.79067e-07	1.16504e-05	-4.93366
		M12088	Go kinase activator activity	225.465	70	0.692362	1.61047	6.25549e-06	8.79342e-05	-4.05584
		M7387	Go kinase regulator activity	453.633	169	0.590496	1.34211	2.59051e-05	0.000317845	-3.49778
123		M5113	Reactome glycolysis	246.477	62	0.710487	1.98772	3.96747e-10	1.35942e-08	-7.86665
		M1870	Reactome glucose metabolism	278.828	78	0.66973	1.78736	5.54599e-09	1.44784e-07	-6.83928
		M13748	Reactome gluconeogenesis	110.889	26	0.654882	2.13248	3.77148e-06	5.64365e-05	-4.24844
124		M3223	Go response to oxidative stress	918.782	335	0.589355	1.37132	4.73338e-10	1.58581e-08	-7.79975
		M29264	Go cellular response to chemical stress	745.006	263	0.591425	1.41636	9.13907e-10	2.87048e-08	-7.54205
		M5938	Hallmark reactive oxygen species pathway	184.449	44	0.724051	2.09601	8.32168e-09	2.0993e-07	-6.67793
		M16581	Go cellular response to reactive oxygen species	351.779	121	0.605723	1.45363	4.99531e-06	7.23271e-05	-4.1407
		M16953	Go response to reactive oxygen species	465.153	169	0.586353	1.37619	5.18559e-06	7.45452e-05	-4.12758
		M16761	Go regulation of oxidative stress induced intrinsic apoptotic signaling pathway	94.3449	21	0.762492	2.24631	6.76177e-06	9.42817e-05	-4.02557
		M15642	Go regulation of response to oxidative stress	205.38	64	0.654491	1.60453	1.69405e-05	0.00021829	-3.66097
125		M15951	Go organelle localization	1378.05	536	0.578906	1.2855	5.91844e-10	1.95568e-08	-7.7087
		M11875	Go membrane docking	505.403	168	0.599801	1.50418	5.91475e-09	1.53745e-07	-6.8132
		M24021	Go establishment of organelle localization	892.509	351	0.581545	1.27138	1.28059e-06	2.09284e-05	-4.67926
126		M17527	Go endoplasmic reticulum chaperone complex	80.8666	9	0.896148	4.49259	6.04098e-10	1.98529e-08	-7.70218
127		M1030	Reactome apc c cdh1 mediated degradation of cdc20 and other apc c cdh1 targeted proteins in late mitosis early g1	271.476	72	0.686621	1.88525	7.18616e-10	2.3299e-08	-7.63266
		M29582	Reactome apc c mediated degradation of cell cycle proteins	296.5	85	0.666517	1.74412	6.5156e-09	1.67558e-07	-6.77583
		M10781	Go anaphase promoting complex dependent catabolic process	273.49	79	0.663114	1.73095	3.29134e-08	7.27048e-07	-6.13844
128		M27670	Reactome stabilization of p53	221.135	54	0.718658	2.04755	8.69776e-10	2.76062e-08	-7.55899
		M27672	Reactome g1 s dna damage checkpoints	235.442	63	0.686071	1.86859	1.21965e-08	2.93618e-07	-6.53222
129		M13933	Go nadh metabolic process	153.479	31	0.709838	2.47546	1.02141e-09	3.18326e-08	-7.49713
		M11823	Go nad metabolic process	147.645	39	0.588246	1.89289	3.26952e-06	4.94777e-05	-4.30559
130		M17735	Go response to heat	420.542	130	0.668154	1.61747	1.06459e-09	3.30808e-08	-7.48042
		M7660	Go response to temperature stimulus	510.39	173	0.626128	1.47512	1.99401e-08	4.58091e-07	-6.33905
		M13924	Go cellular response to heat	319.331	101	0.663671	1.58085	2.66447e-07	4.95165e-06	-5.30525
		M11699	Go regulation of cellular response to heat	225.055	73	0.652392	1.54147	2.88671e-05	0.000349915	-3.45604
131		M13504	Go carbohydrate metabolic process	1170.59	447	0.575085	1.30939	1.09859e-09	3.38878e-08	-7.46996
		M13870	Go glucose metabolic process	480.628	155	0.620404	1.55041	1.65704e-09	4.89841e-08	-7.30995
		M15452	Go monosaccharide metabolic process	611.995	210	0.603258	1.45713	2.56788e-09	7.2194e-08	-7.1415
		M14508	Go carbohydrate catabolic process	458.607	154	0.590231	1.48898	5.27869e-08	1.11892e-06	-5.9512
		M12988	Go monosaccharide biosynthetic process	252.451	72	0.661553	1.75313	6.05997e-08	1.26671e-06	-5.89732
		M3786	Go carbohydrate biosynthetic process	431.239	147	0.601732	1.4668	3.05573e-07	5.6011e-06	-5.25173
132		M27785	Reactome transcriptional regulation by runx2	324.413	93	0.639999	1.74415	1.38762e-09	4.20723e-08	-7.376
		M27802	Reactome regulation of runx2 expression and activity	242.627	65	0.673616	1.86636	7.92124e-09	2.0071e-07	-6.69743
133		M14697	Go cellular component morphogenesis	1247.58	482	0.581366	1.29417	1.51172e-09	4.52428e-08	-7.34445
		M10398	Go cell part morphogenesis	1132.4	432	0.584684	1.31065	1.77615e-09	5.18338e-08	-7.28539
134		M15777	Go glucose catabolic process	141.4	28	0.730573	2.52501	2.4884e-09	7.06178e-08	-7.15109
		M24299	Go glycolytic process through fructose 6 phosphate	122.318	22	0.726433	2.77996	2.65291e-09	7.42383e-08	-7.12937
		M11279	Go monosaccharide catabolic process	197.691	53	0.65999	1.86501	1.65167e-07	3.23389e-06	-5.49027
		M34113	Go hexose catabolic process	174.884	45	0.660791	1.94315	2.13851e-07	4.06941e-06	-5.39047
135		M577	Go regulation of cellular component size	768.878	276	0.595975	1.3929	2.5104e-09	7.10749e-08	-7.14828
		M12279	Go regulation of anatomical structure size	911.142	337	0.582484	1.35184	2.53994e-09	7.15754e-08	-7.14524
136		M4627	Go regulation of cell population proliferation	2408.53	1008	0.54669	1.19471	2.75432e-09	7.67203e-08	-7.11509
		M13191	Kegg prostate cancer	241.351	76	0.628179	1.58783	5.323e-06	7.61574e-05	-4.11829
		M2227	Go positive regulation of cell population proliferation	1350.38	565	0.548553	1.19503	5.97649e-06	8.4307e-05	-4.07414
		M1835	Kegg glioma	178.704	52	0.677194	1.71831	7.31982e-06	0.000101379	-3.99405
		M12868	Kegg pathways in cancer	580.063	224	0.576624	1.29478	2.43058e-05	0.000301597	-3.52057
137		M27465	Reactome dectin 1 mediated noncanonical nf kb signaling	229.821	59	0.692945	1.94763	3.33171e-09	9.07081e-08	-7.04235
		M34053	Go innate immune response activating signal transduction	298.534	92	0.644768	1.62247	1.86989e-07	3.62002e-06	-5.44129
		M27484	Reactome c type lectin receptors clrs	362.181	118	0.617389	1.53467	2.33447e-07	4.40627e-06	-5.35593
		M27467	Reactome clec7a dectin 1 signaling	309.934	97	0.626715	1.5976	2.36571e-07	4.45825e-06	-5.35084
		M15340	Go activation of innate immune response	345.163	115	0.600924	1.50071	1.30905e-06	2.13358e-05	-4.67089
138		M27576	Reactome uch proteinases	290.832	82	0.66129	1.77336	3.98829e-09	1.07613e-07	-6.96814
		M27574	Reactome deubiquitination	597.79	219	0.58898	1.36482	5.4109e-07	9.52713e-06	-5.02104
		M11656	Go protein modification by small protein removal	663.874	250	0.576626	1.32775	1.15045e-06	1.89556e-05	-4.72226
139		M16023	Go rna localization	620.841	215	0.6102	1.44382	4.24594e-09	1.13548e-07	-6.94482
		M13429	Go nucleobase containing compound transport	607.508	228	0.591068	1.33225	2.43175e-06	3.78443e-05	-4.422
		M22411	Go rna export from nucleus	378.469	134	0.6197	1.4122	9.90651e-06	0.000135468	-3.86816
		M23938	Go mrna transport	383.944	137	0.599648	1.40126	1.26813e-05	0.000169192	-3.77162
		M22412	Go mrna export from nucleus	308.004	106	0.625301	1.45285	1.79755e-05	0.000230641	-3.63706
		M23968	Go establishment of rna localization	488.116	183	0.588021	1.33365	1.93462e-05	0.000246654	-3.60791
140		M16899	Go positive regulation of translation	369.703	113	0.597509	1.63585	5.06543e-09	1.33685e-07	-6.87392
		M10803	Go positive regulation of cellular amide metabolic process	423.451	138	0.576167	1.53424	2.6429e-08	5.96929e-07	-6.22408
141		M15317	Go response to toxic substance	480.337	158	0.625021	1.52005	6.59649e-09	1.69277e-07	-6.7714
		M34271	Go cellular oxidant detoxification	231.846	64	0.675002	1.8113	5.3987e-08	1.14235e-06	-5.9422
		M12658	Go cellular response to toxic substance	256.333	76	0.652805	1.6864	2.50112e-07	4.68416e-06	-5.32937
		M13476	Go detoxification	278.807	85	0.647308	1.64004	2.79457e-07	5.17747e-06	-5.28588
		M15021	Go antioxidant activity	188.272	51	0.668149	1.84581	4.37287e-07	7.82511e-06	-5.10651
142		M16970	Go regulation of stem cell differentiation	308.134	90	0.663026	1.71185	8.78873e-09	2.19426e-07	-6.65871
		M15304	Go stem cell differentiation	490.006	164	0.627219	1.49392	1.56708e-08	3.6629e-07	-6.43618
143		M27067	Reactome transport of connexons to the plasma membrane	85.1464	12	0.825023	3.54777	9.02506e-09	2.23974e-07	-6.6498
		M26972	Reactome gap junction trafficking and regulation	133.087	27	0.744759	2.46457	1.27216e-08	3.04434e-07	-6.51651
		M14981	Reactome gap junction assembly	91.4323	15	0.785786	3.04774	3.97689e-08	8.61136e-07	-6.06493
144		M27948	Reactome activation of ampk downstream of nmdars	108.509	19	0.74971	2.85551	1.04864e-08	2.56544e-07	-6.59084
		M27934	Reactome assembly and cell surface presentation of nmda receptors	116.656	24	0.730426	2.43034	1.20655e-07	2.40531e-06	-5.61883
		M2843	Reactome activation of nmda receptors and postsynaptic events	210.039	60	0.644887	1.75032	7.09459e-07	1.21201e-05	-4.91649
145		M5634	Go response to wounding	1014.91	387	0.578811	1.31126	1.07459e-08	2.61303e-07	-6.58286
		M12074	Go wound healing	798.636	309	0.575742	1.29229	1.13886e-06	1.88162e-05	-4.72547
146		M19150	Go isomerase activity	390.459	123	0.620609	1.58723	1.20675e-08	2.91093e-07	-6.53597
		M19024	Go intramolecular oxidoreductase activity	162.798	38	0.704361	2.14207	2.87618e-08	6.43591e-07	-6.19139
147		M845	Go golgi apparatus	2751.25	1175	0.550441	1.17074	1.35678e-08	3.23402e-07	-6.49026
		M9395	Go golgi membrane	1431.96	601	0.561658	1.19132	4.62619e-06	6.77142e-05	-4.16932
148		M15850	Go neuron death	714.778	258	0.582789	1.38523	1.39009e-08	3.28742e-07	-6.48314
		M14106	Go neuron apoptotic process	485.017	168	0.595869	1.4435	1.76705e-07	3.42643e-06	-5.46516
		M10507	Go positive regulation of neuron death	248.284	77	0.630746	1.61223	2.2226e-06	3.50415e-05	-4.45542
149		M16484	Go alcohol biosynthetic process	376.869	118	0.653136	1.5969	1.48225e-08	3.47809e-07	-6.45866
		M14755	Go organic hydroxy compound biosynthetic process	474.967	164	0.615399	1.44807	1.90712e-07	3.68618e-06	-5.43342
		M15905	Go regulation of alcohol biosynthetic process	203.23	57	0.691311	1.78272	5.54824e-07	9.72636e-06	-5.01205
		M17063	Go alcohol metabolic process	681.532	260	0.587215	1.31064	2.23796e-06	3.52376e-05	-4.45299
		M11251	Go organic hydroxy compound metabolic process	891.015	353	0.573642	1.26206	2.47738e-06	3.84314e-05	-4.41531
150		M10329	Go nucleoside diphosphate metabolic process	390.151	124	0.617124	1.57319	2.05673e-08	4.71601e-07	-6.32643
		M10234	Go nucleotide phosphorylation	344.621	106	0.617125	1.62557	2.2088e-08	5.03598e-07	-6.29792
151		M4758	Go microtubule based process	1587.27	645	0.558784	1.23044	2.27593e-08	5.16949e-07	-6.28655
		M13708	Go organelle assembly	1661.29	682	0.554245	1.21795	4.73472e-08	1.01072e-06	-5.99537
		M2261	Go microtubule cytoskeleton organization	1146.79	457	0.553503	1.25469	2.13862e-07	4.06941e-06	-5.39047
		M18881	Go spindle organization	445.936	165	0.56999	1.35132	2.09307e-05	0.000264617	-3.57738
152		M24670	Go establishment of protein localization to mitochondrial membrane	185.714	46	0.71226	2.01863	2.67061e-08	6.00938e-07	-6.22117
		M16160	Go protein insertion into membrane	187.923	52	0.670931	1.80696	8.95022e-07	1.50766e-05	-4.8217
153		M12579	Go maintenance of location in cell	469.784	157	0.576905	1.49613	2.71366e-08	6.09488e-07	-6.21503
		M12798	Go maintenance of location	648.599	235	0.569876	1.38	8.09666e-08	1.65796e-06	-5.78043
		M34204	Go sequestering of calcium ion	254.323	81	0.572119	1.56989	4.8424e-06	7.02818e-05	-4.15316
		M13203	Go maintenance of protein localization in organelle	140.182	39	0.651921	1.79721	2.00308e-05	0.000254306	-3.59464
154		M13060	Go substantia nigra development	141.628	31	0.67803	2.28433	3.61301e-08	7.93743e-07	-6.10032
		M12662	Go neural nucleus development	148.304	38	0.618731	1.95136	1.38583e-06	2.24356e-05	-4.64906
155		M29081	Go ribonucleoside triphosphate metabolic process	206.547	54	0.652878	1.91247	3.66167e-08	8.02972e-07	-6.0953
		M29073	Go purine nucleoside triphosphate metabolic process	208.641	56	0.631836	1.86286	8.26416e-08	1.68939e-06	-5.77227
		M13168	Go nucleoside triphosphate metabolic process	248.862	75	0.607462	1.65908	7.01934e-07	1.20085e-05	-4.92051
		M12677	Go ribonucleoside triphosphate biosynthetic process	160.746	42	0.678053	1.91364	9.53091e-07	1.59656e-05	-4.79682
		M13233	Go nucleoside triphosphate biosynthetic process	174.903	52	0.622285	1.68176	1.67946e-05	0.000216641	-3.66426
		M12750	Go atp biosynthetic process	107.094	27	0.634589	1.98323	2.30114e-05	0.000288204	-3.5403
156		M27253	Reactome cellular response to heat stress	301.269	90	0.665557	1.67372	3.77211e-08	8.21216e-07	-6.08554
		M27250	Reactome regulation of hsf1 mediated heat shock response	239.472	75	0.665819	1.59648	4.70604e-06	6.87995e-05	-4.16242
		M27254	Reactome attenuation phase	101.167	24	0.73508	2.10764	1.15723e-05	0.0001556	-3.80799
		M27252	Reactome hsf1 activation	109.362	27	0.679195	2.02522	1.25494e-05	0.000167617	-3.77568
		M27255	Reactome hsf1 dependent transactivation	114.528	30	0.704431	1.90879	2.85457e-05	0.000347066	-3.45959
157		M16442	Go circulatory system development	1548.72	630	0.563169	1.22914	3.80961e-08	8.27887e-07	-6.08203
		M13632	Go myoblast differentiation	174.525	47	0.644404	1.85665	9.00712e-07	1.51513e-05	-4.81955
		M12572	Go muscle structure development	959.616	381	0.570469	1.25934	1.31727e-06	2.14407e-05	-4.66876
		M4002	Go vasculature development	1005.36	412	0.557968	1.22009	1.3806e-05	0.000182782	-3.73807
		M2973	Go tube development	1404.91	599	0.550634	1.17271	2.92224e-05	0.000353512	-3.4516
158		M24787	Go ciliary basal body plasma membrane docking	311.359	94	0.642256	1.65617	3.88261e-08	8.42233e-07	-6.07457
		M27478	Reactome anchoring of the basal body to the plasma membrane	311.674	95	0.637015	1.64039	6.1254e-08	1.27817e-06	-5.89341
159		M4198	Go regulation of binding	734.763	270	0.563577	1.36067	4.3012e-08	9.26371e-07	-6.03321
		M179	Go regulation of dna binding	272.18	87	0.607808	1.56425	2.769e-06	4.25982e-05	-4.37061
		M19355	Go positive regulation of dna binding	142.066	40	0.642608	1.77583	2.39603e-05	0.000297923	-3.5259
		M12082	Go positive regulation of binding	362.876	130	0.545438	1.39568	2.52858e-05	0.000311196	-3.50697
160		M4053	Go cellular component disassembly	1150.37	452	0.571721	1.27253	4.30926e-08	9.26452e-07	-6.03318
		M23172	Go protein containing complex disassembly	748.289	282	0.590796	1.32675	2.83745e-07	5.24884e-06	-5.27994
		M11662	Go translational termination	311.047	102	0.640127	1.52474	1.97687e-06	3.14552e-05	-4.50231
		M10303	Go cellular protein complex disassembly	508.213	191	0.598224	1.3304	1.55044e-05	0.00020216	-3.6943
		M17286	Go organellar ribosome	258.984	86	0.631102	1.50572	1.99882e-05	0.000254033	-3.59511
161		M17762	Go extrinsic component of plasma membrane	353.164	111	0.614932	1.59083	4.87851e-08	1.03774e-06	-5.98391
		M17719	Go extrinsic component of membrane	577.419	209	0.574936	1.38139	3.54514e-07	6.43945e-06	-5.19115
		M17565	Go extrinsic component of cytoplasmic side of plasma membrane	226.217	69	0.603982	1.63925	3.21443e-06	4.87051e-05	-4.31243
162		M801	Reactome atf6 atf6 alpha activates chaperone genes	72.9794	10	0.834139	3.64897	5.89894e-08	1.23734e-06	-5.90751
		M794	Reactome atf6 atf6 alpha activates chaperones	78.7506	12	0.811723	3.28128	9.60967e-08	1.95122e-06	-5.70969
163		M18797	Go transcription factor binding	1224.99	487	0.563839	1.25769	6.62398e-08	1.37271e-06	-5.86242
		M26863	Go dna binding transcription factor binding	714.513	270	0.582697	1.32317	6.28795e-07	1.08652e-05	-4.96396
		M26758	Go rna polymerase ii specific dna binding transcription factor binding	579.767	217	0.59001	1.33587	3.33312e-06	5.03139e-05	-4.29831
164		M11839	Go ameboidal type cell migration	684.758	250	0.588748	1.36952	6.92081e-08	1.42931e-06	-5.84487
		M11069	Go regulation of epithelial cell migration	411.433	142	0.595173	1.44871	1.09667e-06	1.8219e-05	-4.73948
		M12932	Go tissue migration	504.513	183	0.584674	1.37845	2.00322e-06	3.18325e-05	-4.49713
		M14851	Go positive regulation of epithelial cell migration	275.001	93	0.588637	1.4785	2.3818e-05	0.000297072	-3.52714
165		M18384	Go phosphatase binding	459.293	156	0.585743	1.47209	1.06353e-07	2.13788e-06	-5.67002
		M17974	Go protein phosphatase binding	362.284	118	0.582386	1.5351	2.29143e-07	4.33861e-06	-5.36265
166		M17626	Go endoplasmic reticulum golgi intermediate compartment	335.336	106	0.622606	1.58177	1.35764e-07	2.67995e-06	-5.57187
		M17564	Go endoplasmic reticulum golgi intermediate compartment membrane	190.16	59	0.628938	1.61153	2.87222e-05	0.000348764	-3.45747
167		M5941	Hallmark uv response up	375.568	123	0.626389	1.5267	1.91692e-07	3.69919e-06	-5.43189
168		M13931	Go regulation of protein stability	661.084	243	0.562003	1.36025	1.92715e-07	3.70707e-06	-5.43097
		M13097	Go protein stabilization	442.355	151	0.592558	1.46475	2.39174e-07	4.50028e-06	-5.34676
169		M16235	Go regulation of body fluid levels	780.692	295	0.591468	1.32321	2.04751e-07	3.92608e-06	-5.40604
		M15909	Go coagulation	544.43	205	0.588777	1.32788	9.16514e-06	0.000125757	-3.90047
170		M11538	Go translation initiation factor activity	185.506	49	0.661747	1.89292	2.30543e-07	4.35827e-06	-5.36069
		M18944	Go translation regulator activity nucleic acid binding	289.772	94	0.604669	1.54134	2.63944e-06	4.08132e-05	-4.3892
		M14882	Go translation factor activity rna binding	246.637	77	0.608608	1.60154	3.08317e-06	4.68339e-05	-4.32944
		M1220	Go translation regulator activity	338.114	116	0.583573	1.45739	6.56363e-06	9.18771e-05	-4.03679
171		M12201	Go taxis	924.811	359	0.556539	1.28804	2.52646e-07	4.72429e-06	-5.32566
		M10536	Go cell chemotaxis	473.413	173	0.550644	1.36825	6.05124e-06	8.52618e-05	-4.06925
		M4844	Kegg chemokine signaling pathway	369.323	133	0.579165	1.38843	2.76977e-05	0.00033812	-3.47093
172		M27201	Reactome eph ephrin signaling	239.232	70	0.638106	1.7088	3.5353e-07	6.43127e-06	-5.1917
		M13554	Go ephrin receptor signaling pathway	214.001	67	0.64957	1.59702	1.36584e-05	0.000181398	-3.74137
173		M24318	Go process utilizing autophagic mechanism	1152.62	462	0.560334	1.24742	3.73161e-07	6.7578e-06	-5.17019
		M11871	Go macroautophagy	714.8	279	0.588335	1.281	7.32123e-06	0.000101379	-3.99405
174		M13823	Go dna templated transcription initiation	541.345	194	0.632364	1.39522	4.01679e-07	7.23722e-06	-5.14043
		M13899	Go transcription initiation from rna polymerase ii promoter	425.543	154	0.629302	1.38163	9.94907e-06	0.000135896	-3.86679
175		M23457	Go atf6 mediated unfolded protein response	67.4596	10	0.810215	3.37298	4.7068e-07	8.39773e-06	-5.07584
176		M22626	Go proteasomal ubiquitin independent protein catabolic process	103.091	21	0.766959	2.45454	4.75504e-07	8.47127e-06	-5.07205
		M25659	Go proteasome core complex	96.3319	19	0.789151	2.53505	5.75765e-07	1.00496e-05	-4.99785
		M34375	Go threonine type endopeptidase activity	93.562	19	0.752403	2.46216	1.38253e-06	2.24122e-05	-4.64952
177		M29804	Reactome hcmv infection	278.035	86	0.640712	1.61648	5.44015e-07	9.56466e-06	-5.01933
		M29805	Reactome hcmv early events	223.167	65	0.66238	1.71667	6.94898e-07	1.19051e-05	-4.92427
178		M2405	Go protein polymerization	620.672	229	0.586123	1.35518	5.69187e-07	9.94922e-06	-5.00221
		M10309	Go regulation of protein polymerization	481.246	173	0.593175	1.39088	1.95007e-06	3.10697e-05	-4.50766
179		M24721	Go telomerase rna localization	96.3116	19	0.808807	2.53452	5.79498e-07	1.01002e-05	-4.99567
		M25296	Go positive regulation of telomerase rna localization to cajal body	81.6293	15	0.824494	2.72098	1.14892e-06	1.89556e-05	-4.72226
180		M17120	Go nuclear speck	892.712	348	0.564458	1.28263	5.81575e-07	1.01072e-05	-4.99537
		M17188	Go nuclear body	1622.47	679	0.545835	1.19475	8.30046e-07	1.40017e-05	-4.85382
181		M27458	Reactome transcriptional regulation by small rnas	173.615	46	0.736491	1.88712	5.81289e-07	1.01072e-05	-4.99537
		M109	Reactome viral messenger rna synthesis	158.965	43	0.740442	1.84843	2.88263e-06	4.42333e-05	-4.35425
		M712	Reactome microrna mirna biogenesis	104.277	24	0.764466	2.17245	4.79599e-06	6.99449e-05	-4.15524
		M715	Reactome gene silencing by rna	221.699	68	0.678223	1.63014	4.82101e-06	7.01469e-05	-4.15399
182		M11255	Go regulation of oxidoreductase activity	233.925	69	0.659634	1.69511	6.36207e-07	1.09775e-05	-4.9595
		M10701	Go regulation of monooxygenase activity	139.859	37	0.694634	1.88998	5.87903e-06	8.31265e-05	-4.08026
183		M8358	Go positive regulation of cytoskeleton organization	490.743	174	0.593727	1.41018	6.69789e-07	1.1524e-05	-4.9384
		M25115	Go positive regulation of supramolecular fiber organization	444.242	158	0.58359	1.40583	2.499e-06	3.86911e-05	-4.41239
184		M27299	Reactome folding of actin by cct tric	65.0203	10	0.929269	3.25101	1.15843e-06	1.90611e-05	-4.71985
185		M26029	Go chaperone complex	102.706	22	0.736862	2.33422	1.35128e-06	2.19352e-05	-4.65886
186		M17353	Go copi coated vesicle	114.2	26	0.756729	2.19615	1.47153e-06	2.37487e-05	-4.62436
		M17242	Go copi coated vesicle membrane	80.1471	16	0.819318	2.5046	5.21316e-06	7.48523e-05	-4.12579
		M8393	Go coated vesicle membrane	377.696	134	0.58184	1.40931	1.11589e-05	0.000151392	-3.8199
		M13876	Go vesicle coat	170.148	50	0.666914	1.70148	1.53816e-05	0.000201212	-3.69635
		M1314	Go coated vesicle	581.139	223	0.563312	1.303	1.61574e-05	0.000209317	-3.6792
187		M24615	Go protein localization to plasma membrane	580.191	215	0.584538	1.34928	1.69666e-06	2.72483e-05	-4.56466
		M11684	Go protein localization to cell periphery	647.359	252	0.570643	1.28444	1.54144e-05	0.000201298	-3.69616
188		M495	Reactome apoptotic cleavage of cellular proteins	132.762	33	0.680446	2.01155	2.14543e-06	3.3958e-05	-4.46906
		M2341	Reactome apoptotic execution phase	153.428	41	0.642144	1.87108	2.98794e-06	4.56172e-05	-4.34087
189		M17080	Go cytoplasmic side of membrane	395.245	137	0.558564	1.4425	2.16832e-06	3.42754e-05	-4.46502
		M17514	Go side of membrane	932.109	381	0.510536	1.22324	2.18863e-05	0.000275831	-3.55936
		M11182	Go cell surface	1131.31	472	0.517144	1.19843	2.35148e-05	0.000293594	-3.53225
190		M1241	Go negative regulation of multicellular organismal process	1686.5	714	0.524	1.18102	2.27071e-06	3.56603e-05	-4.44782
		M14753	Go negative regulation of developmental process	1350.16	560	0.542264	1.2055	2.33953e-06	3.66455e-05	-4.43598
		M9266	Go negative regulation of cell differentiation	1001.57	404	0.544034	1.23957	3.50925e-06	5.27086e-05	-4.27812
191		M14037	Go response to lipid	1367.4	568	0.547811	1.2037	2.4017e-06	3.7477e-05	-4.42624
		M10653	Go cellular response to lipid	950.293	383	0.552984	1.24059	5.58811e-06	7.9292e-05	-4.10077
192		M10301	Go negative regulation of cell development	511.605	187	0.566908	1.36793	2.76137e-06	4.25349e-05	-4.37125
		M11740	Go negative regulation of nervous system development	486.677	178	0.569825	1.36707	4.82147e-06	7.01469e-05	-4.15399
		M10363	Go negative regulation of neuron differentiation	367.517	128	0.582737	1.43561	5.88979e-06	8.31813e-05	-4.07997
		M22713	Go negative regulation of neuron projection development	272.441	91	0.581931	1.49693	1.59707e-05	0.000207122	-3.68377
193		M5908	Hallmark androgen response	264.479	84	0.648997	1.57428	2.8956e-06	4.43723e-05	-4.35289
194		M15208	Go de novo protein folding	139.827	36	0.719511	1.94205	2.96981e-06	4.53978e-05	-4.34297
		M23942	Go chaperone cofactor dependent protein refolding	115.749	28	0.744742	2.06695	4.75918e-06	6.94921e-05	-4.15806
195		M27534	Reactome signaling by fgfr2 in disease	122.546	30	0.744072	2.04243	3.47857e-06	5.24437e-05	-4.28031
		M27531	Reactome signaling by fgfr2	191.428	56	0.655324	1.70918	4.36783e-06	6.41661e-05	-4.19269
		M27632	Reactome fgfr2 alternative splicing	103.552	25	0.748382	2.07103	1.31511e-05	0.000175073	-3.75678
		M1090	Reactome signaling by fgfr	203.043	63	0.632034	1.61146	1.63299e-05	0.000211098	-3.67552
		M27739	Reactome signaling by fgfr2 iiia tm	79.1175	17	0.804894	2.32698	1.8589e-05	0.000237502	-3.62433
196		M25293	Go positive regulation of establishment of protein localization to telomere	61.9883	10	0.917434	3.09941	3.49121e-06	5.25687e-05	-4.27927
		M14217	Go regulation of protein localization to chromosome telomeric region	66.6354	13	0.825396	2.5629	2.02302e-05	0.000256299	-3.59125
		M34308	Go protein localization to nuclear body	63.3676	12	0.810032	2.64032	2.10582e-05	0.000265951	-3.5752
		M11451	Go regulation of establishment of protein localization to chromosome	63.1927	12	0.80331	2.63303	2.2324e-05	0.000280761	-3.55166
		M25399	Go protein localization to nucleoplasm	65.6083	13	0.799582	2.5234	2.82787e-05	0.000344167	-3.46323
197		M17628	Go plasma membrane region	1631.17	691	0.555304	1.1803	3.49859e-06	5.26141e-05	-4.2789
		M17141	Go cell projection membrane	545.874	203	0.571587	1.34452	4.10917e-06	6.07361e-05	-4.21655
		M19093	Go brush border	194.939	59	0.622803	1.65203	1.07403e-05	0.000146041	-3.83552
198		M15829	Go regulation of posttranscriptional gene silencing	247.821	78	0.673207	1.5886	3.99966e-06	5.95554e-05	-4.22508
		M16555	Go regulation of gene silencing	266.987	88	0.659924	1.51697	1.14379e-05	0.000154309	-3.81161
199		M12450	Go cell junction organization	986.921	398	0.576564	1.23985	4.00728e-06	5.95953e-05	-4.22479
		M14884	Go cell junction assembly	583.001	226	0.589296	1.28983	2.94489e-05	0.000355895	-3.44868
200		M1429	Reactome smooth muscle contraction	113.519	27	0.629419	2.1022	4.02277e-06	5.9752e-05	-4.22365
201		M25658	Go chaperonin containing t complex	58.0971	9	0.924841	3.22761	4.13826e-06	6.10403e-05	-4.21438
202		M17460	Go cop9 signalosome	123.961	31	0.66831	1.99937	5.03793e-06	7.28566e-05	-4.13753
203		M25679	Go oligosaccharyltransferase complex	67.5406	12	0.777526	2.81419	5.12256e-06	7.3815e-05	-4.13186
204		M14133	Go toxin transport	120.963	30	0.687634	2.01605	5.32123e-06	7.61574e-05	-4.11829
205		M6981	Kegg protein export	97.9417	22	0.775385	2.22595	5.56506e-06	7.9058e-05	-4.10205
206		M5907	Hallmark estrogen response late	386.943	137	0.619425	1.4122	8.02083e-06	0.000110686	-3.95591
207		M25777	Go sarcoplasmic reticulum lumen	41.6393	5	0.863229	4.16393	8.69183e-06	0.000119671	-3.92201
208		M29832	Reactome response of eif2ak1 hri to heme deficiency	70.7452	14	0.719783	2.52661	1.46329e-05	0.000192462	-3.71565
209		M12510	Go regulation of peptidyl serine phosphorylation	272.929	92	0.607672	1.48331	2.24195e-05	0.000281669	-3.55026
		M16196	Go positive regulation of peptidyl serine phosphorylation	208.898	66	0.613207	1.58256	2.27941e-05	0.00028578	-3.54397
210		M29829	Reactome diseases of programmed cell death	90.1051	21	0.723628	2.14536	2.31724e-05	0.000289619	-3.53817
211		M25119	Go regulation of tau protein kinase activity	52.7166	9	0.755318	2.9287	2.902e-05	0.000351416	-3.45418

## Sheet: PB_up
Subnet	Subnet_Name	ID	Title	cerno	N1	AUC	cES	P.Value	adj.P.Val	log10(q)
1	INTERFERON RESPONSE	M5913	Hallmark interferon gamma response	1013.07	176	0.73194	2.87805	2.84104e-65	3.42657e-61	-60.4651
		M5911	Hallmark interferon alpha response	702.249	92	0.881796	3.81657	1.39412e-61	8.40723e-58	-57.0753
2	TRANSLATION ELONGATION	M29556	Reactome eukaryotic translation elongation	617.046	90	0.900141	3.42803	3.06279e-49	1.23135e-45	-44.9096
		M189	Kegg ribosome	581.803	85	0.881966	3.42237	1.75583e-46	5.29428e-43	-42.2762
		M27170	Reactome selenoamino acid metabolism	621.702	102	0.834867	3.04756	8.7543e-44	1.64878e-40	-39.7828
		M29813	Reactome response of eif2ak4 gcn2 to amino acid deficiency	605.282	99	0.816139	3.05698	7.76653e-43	1.1709e-39	-38.9315
3	RIBOSOME	M17781	Go cytosolic ribosome	628.36	100	0.83506	3.1418	9.27882e-46	2.23824e-42	-41.6501
		M13114	Go structural constituent of ribosome	691.936	156	0.653791	2.21775	7.49082e-31	3.34618e-28	-27.4755
		M17339	Go cytosolic large ribosomal subunit	368.46	54	0.851259	3.41167	3.70791e-30	1.4907e-27	-26.8266
		M17590	Go ribosomal subunit	738.21	178	0.628154	2.07362	6.64348e-29	2.42809e-26	-25.6147
		M17089	Go ribosome	815.845	216	0.596903	1.88853	5.91587e-26	1.87767e-23	-22.7264
		M17218	Go cytosolic small ribosomal subunit	255.236	43	0.846196	2.96786	1.11615e-18	2.63958e-16	-15.5785
		M17053	Go large ribosomal subunit	452.434	111	0.596079	2.03799	6.88432e-18	1.53763e-15	-14.8131
		M17241	Go small ribosomal subunit	304.986	70	0.689868	2.17847	2.76379e-14	5.12832e-12	-11.29
		M19177	Go structural molecule activity	1098.88	401	0.534736	1.37017	1.26211e-11	1.85637e-09	-8.73133
4	ER LOCALIZATION	M22441	Go cotranslational protein targeting to membrane	611.446	99	0.830721	3.08811	9.56926e-44	1.64878e-40	-39.7828
		M11209	Go establishment of protein localization to endoplasmic reticulum	619.036	111	0.771434	2.78845	3.48414e-39	2.62639e-36	-35.5806
		M12040	Go protein localization to endoplasmic reticulum	649.495	133	0.705188	2.44171	4.61793e-34	2.4216e-31	-30.6159
5	NONSENSE MEDIATED DECAY	M15478	Go nuclear transcribed mrna catabolic process nonsense mediated decay	661.602	119	0.767513	2.77984	1.45744e-41	1.95313e-38	-37.7093
		M27921	Reactome nonsense mediated decay nmd	638.152	113	0.776552	2.82368	5.6805e-41	6.22841e-38	-37.2056
		M22162	Go nuclear transcribed mrna catabolic process	824.323	195	0.660467	2.11365	2.98285e-33	1.49901e-30	-29.8242
		M12276	Go rna catabolic process	1130.88	364	0.548217	1.55341	5.18286e-20	1.35892e-17	-16.8668
		M14287	Go organic cyclic compound catabolic process	1513.24	529	0.543806	1.43028	9.19081e-19	2.26225e-16	-15.6455
		M11369	Go cellular nitrogen compound catabolic process	1445.46	503	0.544352	1.43684	2.24909e-18	5.2166e-16	-15.2826
6	IFN/TNF CYTOKINE SIGNALING	M983	Reactome interferon signaling	833.666	175	0.635958	2.3819	1.86486e-41	2.2492e-38	-37.648
		M965	Reactome interferon gamma signaling	454.12	82	0.721136	2.76902	4.60598e-29	1.73602e-26	-25.7604
		M15783	Go response to cytokine	2374.96	845	0.51562	1.4053	4.5001e-26	1.46691e-23	-22.8336
		M898	Go cytokine mediated signaling pathway	1660.21	556	0.517946	1.49299	1.8407e-24	5.41481e-22	-21.2664
		M1060	Reactome cytokine signaling in immune system	1778.01	649	0.502166	1.36981	1.20041e-17	2.6324e-15	-14.5796
		M15741	Go regulation of response to cytokine stimulus	441.85	135	0.564174	1.63648	1.90857e-10	2.39783e-08	-7.62018
		M550	Reactome antiviral mechanism by ifn stimulated genes	275.018	79	0.508445	1.74062	2.35171e-08	2.30601e-06	-5.63714
		M5890	Hallmark tnfa signaling via nfkb	461.802	162	0.513407	1.42531	7.21503e-07	5.43878e-05	-4.2645
		M14359	Go positive regulation of response to cytokine stimulus	161.064	46	0.550564	1.7507	1.14236e-05	0.000620632	-3.20717
		M17411	Kegg jak stat signaling pathway	280.118	95	0.555763	1.47431	2.27032e-05	0.00113255	-2.94594
		M27750	Reactome interleukin 20 family signaling	76.4251	17	0.768183	2.2478	4.19365e-05	0.00192318	-2.71598
		M5897	Hallmark il6 jak stat3 signaling	190.121	60	0.535523	1.58434	4.78171e-05	0.00217487	-2.66257
		M14154	Go negative regulation of response to cytokine stimulus	136.196	40	0.607749	1.70245	9.12398e-05	0.00388946	-2.41011
		M14642	Go regulation of tumor necrosis factor mediated signaling pathway	161.392	50	0.58042	1.61392	9.85081e-05	0.00409701	-2.38753
		M16143	Go response to tumor necrosis factor	572.394	226	0.493054	1.26636	0.000100737	0.00417522	-2.37932
		M3261	Kegg toll like receptor signaling pathway	213.504	74	0.525039	1.4426	0.000343574	0.0118058	-1.9279
		M3126	Kegg leishmania infection	170.066	58	0.549106	1.46608	0.000804336	0.0238943	-1.62171
7	TRANSLATION INITIATION	M27686	Reactome eukaryotic translation initiation	649.384	117	0.751077	2.77514	9.52837e-41	9.5768e-38	-37.0188
		M567	Reactome srp dependent cotranslational protein targeting to membrane	617.746	109	0.767944	2.8337	6.57704e-40	6.10197e-37	-36.2145
		M11328	Go translational initiation	755.93	182	0.622284	2.07673	1.23326e-29	4.79817e-27	-26.3189
		M8229	Reactome translation	908.516	271	0.561127	1.67623	5.68698e-21	1.59513e-18	-17.7972
		M721	Reactome activation of the mrna upon binding of the cap binding complex and eifs and subsequent binding to 43s	277.222	59	0.687942	2.34934	7.70534e-15	1.52016e-12	-11.8181
		M23580	Go peptide biosynthetic process	1504.19	581	0.512737	1.29448	3.64537e-11	4.99623e-09	-8.30136
		M10085	Go cytoplasmic translation	347.283	96	0.590194	1.80877	4.77658e-11	6.47307e-09	-8.18889
		M12056	Go peptide metabolic process	1697.84	679	0.508571	1.25025	6.92397e-10	8.0298e-08	-7.0953
		M13137	Go amide biosynthetic process	1709.91	698	0.504592	1.22486	1.36008e-08	1.37848e-06	-5.8606
		M12925	Go cellular amide metabolic process	2094.75	901	0.498853	1.16246	1.69328e-06	0.000116701	-3.93293
		M15162	Go organonitrogen compound biosynthetic process	2969.28	1351	0.494748	1.09892	0.000206682	0.00770755	-2.11308
8	TYPE I INTERFERON SIGNALING	M11098	Go response to type i interferon	520.975	80	0.752003	3.25609	8.37848e-40	7.21806e-37	-36.1416
		M973	Reactome interferon alpha beta signaling	431.339	57	0.817507	3.78368	2.02199e-38	1.35485e-35	-34.8681
		M14758	Go regulation of type i interferon mediated signaling pathway	118.062	31	0.573658	1.90423	2.32587e-05	0.00114499	-2.9412
		M24137	Go positive regulation of type i interferon mediated signaling pathway	56.443	11	0.66244	2.56559	7.38556e-05	0.00322744	-2.49114
		M24136	Go negative regulation of type i interferon mediated signaling pathway	54.4994	12	0.691157	2.27081	0.000365497	0.0124176	-1.90596
9	INNATE IMMUNE RESPONSE	M3064	Go innate immune response	2029.25	628	0.560551	1.61564	2.19709e-39	1.76661e-36	-35.7529
		M12514	Go defense response to other organism	2347.21	759	0.555244	1.54625	1.05531e-38	7.48714e-36	-35.1257
		M4746	Go response to biotic stimulus	2936.08	1015	0.543197	1.44634	2.33467e-36	1.40792e-33	-32.8514
		M3458	Go defense response	3066.14	1072	0.547004	1.4301	5.78465e-36	3.32232e-33	-32.4786
		M15265	Go response to interferon gamma	681.214	152	0.644117	2.24083	5.79888e-31	2.69001e-28	-27.5702
		M14004	Go interferon gamma mediated signaling pathway	441.894	80	0.711177	2.76183	3.03127e-28	1.01556e-25	-24.9933
		M18818	Go response to bacterium	1074.3	395	0.555623	1.35988	5.39796e-11	7.23386e-09	-8.14063
		M5932	Hallmark inflammatory response	424.588	135	0.574805	1.57255	5.44998e-09	5.81701e-07	-6.2353
		M10617	Go inflammatory response	1106.86	448	0.53291	1.23534	1.64356e-06	0.000113966	-3.94323
		M15579	Go defense response to bacterium	383.198	133	0.583083	1.44059	3.23365e-06	0.000206355	-3.68539
		M14294	Go defense response to gram positive bacterium	158.381	43	0.604783	1.84164	3.31935e-06	0.000210709	-3.67632
		M16728	Go response to molecule of bacterial origin	559.763	220	0.533732	1.27219	9.13026e-05	0.00388946	-2.41011
		M15168	Go cellular defense response	128.773	39	0.614919	1.65093	0.000263293	0.00947935	-2.02322
		M18321	Go non membrane spanning protein tyrosine kinase activity	125.199	39	0.60907	1.60512	0.000559215	0.0175187	-1.7565
		M10380	Go antimicrobial humoral response	115.055	37	0.588646	1.5548	0.00158812	0.0416807	-1.38006
10	CELLULAR RESPONSE TO VIRUS	M14405	Go defense response to virus	874.164	198	0.645414	2.20748	4.23697e-38	2.68958e-35	-34.5703
		M16779	Go response to virus	1032.66	265	0.600087	1.94842	1.05418e-34	5.77931e-32	-31.2381
		M10638	Go regulation of defense response to virus	249.806	62	0.646435	2.01456	1.68158e-10	2.1349e-08	-7.67062
		M11844	Kegg cytosolic dna sensing pathway	157.531	37	0.639778	2.12879	5.59242e-08	5.18847e-06	-5.28496
		M16125	Go regulation of defense response to virus by host	129.538	30	0.656984	2.15896	5.04996e-07	3.95864e-05	-4.40245
		M10352	Go cellular response to virus	163.952	46	0.582009	1.78209	5.88011e-06	0.00036	-3.4437
		M22229	Go positive regulation of defense response to virus by host	92.1729	21	0.694453	2.19459	1.27699e-05	0.000678495	-3.16845
		M23483	Go cytoplasmic pattern recognition receptor signaling pathway in response to virus	94.7699	27	0.577558	1.755	0.000509412	0.0163405	-1.78673
11		M4669	Reactome influenza infection	686.553	152	0.652951	2.2584	1.29806e-31	6.26237e-29	-28.2033
		M27548	Reactome infectious disease	1546.62	618	0.49003	1.25131	3.26263e-09	3.57732e-07	-6.44644
		M26994	Reactome disease	2546.27	1113	0.496139	1.14388	2.14128e-06	0.000142076	-3.84748
		M27827	Reactome cellular responses to external stimuli	1153.82	477	0.472556	1.20945	8.37768e-06	0.000478878	-3.31978
		M39014	Reactome translation of structural proteins	105.381	28	0.621274	1.8818	7.2991e-05	0.00320843	-2.49371
		M39006	Reactome sars cov 1 infection	143.906	47	0.570658	1.53092	0.00071338	0.0218933	-1.65969
		M39009	Reactome sars cov infections	219.364	81	0.529358	1.3541	0.00181076	0.0462704	-1.3347
12		M12388	Go protein targeting to membrane	751.808	177	0.65349	2.12375	8.63784e-31	3.72075e-28	-27.4294
		M13481	Go establishment of protein localization to membrane	950.782	290	0.57493	1.63928	1.96386e-20	5.38322e-18	-17.269
		M12431	Go protein localization to membrane	1362.79	511	0.530645	1.33345	3.76975e-12	5.9048e-10	-9.22879
		M26002	Go neuron to neuron synapse	544.301	222	0.527245	1.2259	0.000779909	0.0233992	-1.6308
13		M27876	Reactome regulation of expression of slits and robos	685.131	155	0.639139	2.2101	2.20677e-30	9.17789e-28	-27.0373
		M2780	Reactome signaling by robo receptors	744.799	192	0.59675	1.93958	2.36984e-25	7.14566e-23	-22.146
		M727	Reactome metabolism of amino acids and derivatives	954.832	295	0.582674	1.61836	1.05544e-19	2.70845e-17	-16.5673
14		M34173	Go symbiotic process	2400.85	838	0.524013	1.43249	8.0265e-29	2.84728e-26	-25.5456
		M22858	Go viral gene expression	768.948	190	0.636128	2.02355	1.4108e-28	4.86163e-26	-25.3132
		M29359	Go negative regulation of viral life cycle	334.913	65	0.701096	2.57626	5.09854e-20	1.35892e-17	-16.8668
		M10974	Go negative regulation of viral process	374.92	80	0.663119	2.34325	2.69204e-19	6.76432e-17	-16.1698
		M15907	Go negative regulation of viral genome replication	274.949	49	0.702397	2.8056	1.0479e-18	2.52774e-16	-15.5973
		M25211	Go regulation of viral life cycle	501.096	128	0.59422	1.9574	4.7011e-18	1.06981e-15	-14.9707
		M15836	Go regulation of viral genome replication	356.186	88	0.571955	2.02378	2.65759e-14	5.00831e-12	-11.3003
		M13578	Go viral genome replication	403.673	110	0.55832	1.83488	5.76769e-13	9.79775e-11	-10.0089
		M12896	Go regulation of symbiotic process	606.937	194	0.516535	1.56427	7.07671e-12	1.09426e-09	-8.96088
		M13783	Go viral life cycle	810.564	280	0.530116	1.44744	1.88083e-11	2.63776e-09	-8.57876
		M16090	Go negative regulation of viral release from host cell	54.5891	14	0.709112	1.94961	0.00190435	0.0479506	-1.31921
15		M27685	Reactome rrna processing	755.165	194	0.621081	1.9463	7.14297e-26	2.20901e-23	-22.6558
		M25831	Go polysomal ribosome	200.031	31	0.841678	3.2263	1.97033e-16	4.24361e-14	-13.3723
		M17567	Go polysome	259.632	64	0.63563	2.02837	5.58198e-11	7.39827e-09	-8.13087
		M5804	Go mrna metabolic process	1891.38	756	0.5107	1.25091	7.47216e-11	9.79584e-09	-8.00896
		M18668	Go rrna binding	211.396	58	0.600496	1.82238	1.53828e-07	1.29743e-05	-4.88692
		M17739	Go ribonucleoprotein complex	1499.39	636	0.479541	1.17877	9.44269e-06	0.000529713	-3.27596
		M16843	Reactome metabolism of rna	1480.31	640	0.479755	1.15649	7.7622e-05	0.00337978	-2.47111
		M19517	Go rna binding	3163.3	1437	0.469427	1.10066	0.000106275	0.00437467	-2.35905
		M8891	Go double stranded rna binding	207.813	72	0.469418	1.44315	0.000399473	0.0134582	-1.87101
		M17699	Go nucleolus	1829.86	824	0.499187	1.11035	0.00107146	0.0304785	-1.51601
16		M13156	Go cytokine production	1653.02	558	0.57274	1.4812	1.3509e-23	3.87934e-21	-20.4112
		M11373	Go positive regulation of cytokine production	996.626	337	0.573343	1.47867	6.89568e-15	1.38615e-12	-11.8582
		M23109	Go type i interferon production	388.947	110	0.566062	1.76794	1.65334e-11	2.3708e-09	-8.6251
		M11365	Go negative regulation of type i interferon production	185.758	40	0.699491	2.32197	2.15476e-10	2.67923e-08	-7.57199
		M16054	Go negative regulation of cytokine production	546.086	189	0.575311	1.44467	3.13204e-08	2.99806e-06	-5.52316
		M6428	Go interferon gamma production	275.36	82	0.595856	1.67902	1.16707e-07	1.02471e-05	-4.9894
		M23111	Go interferon beta production	162.202	43	0.627781	1.88606	1.30574e-06	9.31867e-05	-4.03065
		M24512	Go tumor necrosis factor superfamily cytokine production	328.916	112	0.579688	1.46837	6.10521e-06	0.000370025	-3.43177
		M27229	Reactome regulation of innate immune responses to cytosolic dna	66.2273	12	0.710072	2.75947	8.02753e-06	0.000463254	-3.33418
		M27046	Reactome cytosolic sensors of pathogen associated dna	186.076	58	0.525504	1.6041	3.93868e-05	0.00182009	-2.73991
		M12719	Go positive regulation of interferon beta production	101.524	26	0.607231	1.95238	4.81461e-05	0.00217487	-2.66257
		M583	Reactome rip mediated nfkb activation via zbp1	72.9359	17	0.61875	2.14517	0.000117175	0.00477447	-2.32108
		M26978	Reactome zbp1 dai mediated induction of type i ifns	78.2248	19	0.622372	2.05855	0.000132396	0.00525273	-2.27962
		M11905	Go positive regulation of tumor necrosis factor superfamily cytokine production	189.666	62	0.590234	1.52957	0.000135332	0.00535161	-2.27152
		M23110	Go interferon alpha production	87.0359	23	0.577017	1.89208	0.000244808	0.00892033	-2.04962
		M23123	Go interleukin 6 production	266.734	96	0.584053	1.38924	0.000290024	0.010223	-1.99042
		M10589	Go positive regulation of type i interferon production	189.637	66	0.493736	1.43664	0.000756586	0.0228701	-1.64073
		M16043	Go positive regulation of interferon gamma production	153.138	51	0.574717	1.50136	0.000795187	0.0237395	-1.62453
		M23115	Go interleukin 12 production	124.809	40	0.633488	1.56012	0.00100595	0.0289564	-1.53826
		M16961	Go negative regulation of interleukin 2 production	64.6904	17	0.597164	1.90266	0.00115974	0.0326815	-1.4857
		M15178	Go positive regulation of interferon alpha production	64.1119	17	0.542163	1.88564	0.00135131	0.0366249	-1.43622
		M16211	Go positive regulation of interleukin 6 production	165.485	58	0.597753	1.42659	0.00175922	0.0452409	-1.34447
17		M14774	Go regulation of response to biotic stimulus	966.183	316	0.545261	1.52877	2.02139e-16	4.27718e-14	-13.3688
		M15277	Go regulation of defense response	1348.19	480	0.541304	1.40437	1.38621e-15	2.8826e-13	-12.5402
		M34180	Go regulation of innate immune response	728.851	239	0.528614	1.52479	9.94923e-13	1.6438e-10	-9.78415
		M11125	Go negative regulation of innate immune response	216.867	45	0.71025	2.40963	1.78741e-12	2.91324e-10	-9.53562
		M14548	Go regulation of response to external stimulus	1746.65	677	0.529803	1.28999	2.08316e-12	3.35e-10	-9.47496
		M12015	Go negative regulation of response to biotic stimulus	293.02	74	0.648865	1.97986	1.32894e-11	1.93112e-09	-8.71419
		M13454	Go negative regulation of defense response	467.542	150	0.578851	1.55847	1.88658e-09	2.10685e-07	-6.67637
		M16887	Go negative regulation of response to external stimulus	670.371	240	0.568948	1.39661	1.89052e-08	1.86898e-06	-5.7284
		M9888	Go positive regulation of defense response	706.806	261	0.518964	1.35404	1.12738e-07	9.99807e-06	-5.00008
		M14494	Go positive regulation of response to biotic stimulus	545.555	193	0.512376	1.41336	1.49981e-07	1.27389e-05	-4.89487
		M15261	Go regulation of inflammatory response	623.421	228	0.555836	1.36715	2.82115e-07	2.33054e-05	-4.63254
		M34181	Go positive regulation of innate immune response	467.365	166	0.496957	1.40772	1.31848e-06	9.35071e-05	-4.02916
		M13345	Go regulation of response to stress	2438.17	1061	0.495961	1.149	1.73045e-06	0.000117253	-3.93088
		M1241	Go negative regulation of multicellular organismal process	1683.55	714	0.524393	1.17896	2.87367e-06	0.000188366	-3.725
		M12127	Go positive regulation of response to external stimulus	875.423	347	0.502844	1.26142	3.12534e-06	0.000201576	-3.69556
		M7398	Go negative regulation of response to stimulus	2505.12	1123	0.50417	1.11537	9.32492e-05	0.00393244	-2.40534
		M15877	Go positive regulation of inflammatory response	238.712	85	0.545044	1.40419	0.000400736	0.0134632	-1.87085
18		M11809	Go response to interferon beta	175.822	26	0.737851	3.3812	2.36489e-15	4.83439e-13	-12.3157
		M16666	Go cellular response to interferon beta	100.79	18	0.67259	2.79972	4.74141e-08	4.47806e-06	-5.34891
19		M14818	Go immune effector process	2363.43	928	0.49273	1.2734	7.81443e-15	1.52016e-12	-11.8181
		M3748	Go negative regulation of immune system process	907.113	304	0.567479	1.49196	3.38658e-14	6.18873e-12	-11.2084
		M15641	Go negative regulation of immune response	403.403	107	0.638593	1.88506	9.14127e-14	1.62136e-11	-10.7901
		M12336	Go regulation of immune response	1798.73	691	0.516748	1.30154	1.9591e-13	3.42445e-11	-10.4654
		M5017	Go regulation of immune system process	2670.36	1082	0.506161	1.23399	3.56031e-13	6.13442e-11	-10.2122
		M4850	Go regulation of immune effector process	877.869	306	0.566615	1.43443	8.32939e-12	1.26883e-09	-8.8966
		M4618	Go positive regulation of immune response	1288.31	518	0.49713	1.24354	1.22068e-07	1.05162e-05	-4.97814
		M8240	Reactome immunoregulatory interactions between a lymphoid and a non lymphoid cell	310.196	98	0.583226	1.58263	3.65236e-07	2.97643e-05	-4.5263
		M14544	Go regulation of leukocyte mediated immunity	462.576	161	0.580488	1.43657	4.39161e-07	3.53115e-05	-4.45208
		M13637	Go regulation of lymphocyte mediated immunity	355.32	117	0.594071	1.51846	5.15947e-07	4.01473e-05	-4.39634
		M4046	Go positive regulation of immune system process	1754.94	738	0.489989	1.18899	6.04245e-07	4.64909e-05	-4.33263
		M16089	Go negative regulation of immune effector process	292.47	92	0.590893	1.58951	6.17576e-07	4.69523e-05	-4.32834
		M14875	Go positive regulation of immune effector process	453.855	161	0.559162	1.40949	1.70395e-06	0.000116769	-3.93267
		M5950	Hallmark allograft rejection	454.894	162	0.52145	1.40399	2.0827e-06	0.000139552	-3.85526
		M10874	Go negative regulation of leukocyte mediated immunity	149.33	39	0.625732	1.91449	2.14392e-06	0.000142076	-3.84748
		M10422	Go negative regulation of adaptive immune response	136.55	35	0.688569	1.95071	3.39931e-06	0.000214655	-3.66826
		M12955	Go negative regulation of hemopoiesis	294.135	98	0.571147	1.50069	7.05335e-06	0.000419066	-3.37772
		M14417	Go negative regulation of lymphocyte mediated immunity	125.34	32	0.659038	1.95843	7.26344e-06	0.000427338	-3.36923
		M12910	Go positive regulation of lymphocyte mediated immunity	249.542	80	0.585472	1.55964	7.49778e-06	0.000436864	-3.35965
		M16943	Go positive regulation of leukocyte mediated immunity	307.91	106	0.57487	1.45241	1.82562e-05	0.00093697	-3.02827
		M16252	Go negative regulation of leukocyte differentiation	218.885	70	0.602	1.56347	2.27243e-05	0.00113255	-2.94594
		M15033	Go negative regulation of t cell differentiation	117.422	31	0.669345	1.8939	2.73513e-05	0.00134099	-2.87257
		M16917	Go negative regulation of lymphocyte differentiation	124.792	35	0.650619	1.78274	6.20928e-05	0.00276347	-2.55854
		M1062	Reactome antigen presentation folding assembly and peptide loading of class i mhc	94.1579	25	0.517059	1.88316	0.000159222	0.00619476	-2.20798
		M5921	Hallmark complement	389.112	148	0.518631	1.31457	0.000221571	0.0081724	-2.08765
		M14715	Go negative regulation of t cell mediated immunity	63.5673	15	0.742467	2.11891	0.000333507	0.011592	-1.93584
		M13926	Go t cell receptor signaling pathway	470.115	187	0.476909	1.25699	0.000527317	0.0168253	-1.77404
		M1058	Reactome adaptive immune system	1472.64	652	0.480416	1.12933	0.000729517	0.0222189	-1.65328
		M25480	Go positive regulation of t cell migration	78.6551	23	0.491558	1.70989	0.0019205	0.0482564	-1.31644
20		M1002	Reactome ddx58 ifih1 mediated induction of interferon alpha beta	282.841	62	0.691385	2.28098	1.98997e-14	3.80969e-12	-11.4191
		M985	Reactome negative regulators of ddx58 ifih1 signaling	167.621	34	0.708987	2.46502	2.20729e-10	2.71654e-08	-7.56598
		M15913	Kegg rig i like receptor signaling pathway	191.57	49	0.663036	1.9548	5.04762e-08	4.71933e-06	-5.32612
		M940	Reactome traf6 mediated nf kb activation	89.9872	22	0.667857	2.04516	5.32984e-05	0.00238971	-2.62165
		M936	Reactome traf6 mediated irf7 activation	64.9896	15	0.68467	2.16632	0.000220024	0.00814022	-2.08936
		M953	Reactome traf3 dependent irf activation pathway	57.0075	13	0.651652	2.1926	0.000417732	0.0139564	-1.85523
21		M11119	Go protein targeting	1098.21	386	0.531865	1.42255	8.35209e-14	1.5035e-11	-10.8229
		M11490	Go establishment of protein localization to organelle	1350.19	505	0.502906	1.33682	3.21935e-12	5.10902e-10	-9.29166
		M14653	Go protein localization to organelle	2005.24	824	0.495431	1.21677	2.70925e-09	2.99782e-07	-6.52319
22		M10655	Go cellular macromolecule catabolic process	2521.75	1019	0.517774	1.23737	8.36922e-13	1.40196e-10	-9.85326
		M1112	Go macromolecule catabolic process	2841.41	1175	0.513001	1.20911	8.41609e-12	1.26883e-09	-8.8966
		M15852	Go positive regulation of autophagy	303.277	114	0.56494	1.33016	0.0006219	0.019432	-1.71148
		M12781	Go positive regulation of catabolic process	844.442	363	0.5132	1.16314	0.00148419	0.0395162	-1.40322
23		M16069	Go regulation of viral entry into host cell	151.908	26	0.782707	2.92131	1.01418e-11	1.51013e-09	-8.82099
		M34214	Go modulation by symbiont of entry into host	164.153	32	0.726164	2.56488	9.58523e-11	1.24309e-08	-7.9055
		M14436	Go negative regulation of viral entry into host cell	65.4239	12	0.76476	2.726	1.05462e-05	0.000583476	-3.23398
24		M10984	Go i kappab kinase nf kappab signaling	714.907	240	0.552359	1.48939	1.67083e-11	2.3708e-09	-8.6251
		M15704	Go positive regulation of i kappab kinase nf kappab signaling	499.587	161	0.57273	1.55151	7.79552e-10	8.95446e-08	-7.04796
		M14214	Go negative regulation of i kappab kinase nf kappab signaling	139.714	42	0.587237	1.66326	0.000130423	0.00519154	-2.2847
25		M13847	Go adaptive immune response	1109.19	407	0.556624	1.36265	2.08648e-11	2.89254e-09	-8.53872
		M10757	Go regulation of adaptive immune response	415.42	126	0.616761	1.64849	3.91356e-10	4.76782e-08	-7.32168
		M18591	Go peptide antigen binding	136.206	26	0.761328	2.61935	1.79868e-09	2.02747e-07	-6.69305
		M15651	Go t cell mediated immunity	290.667	84	0.642756	1.73016	1.3235e-08	1.35278e-06	-5.86877
		M12991	Go regulation of t cell mediated cytotoxicity	120.699	25	0.78376	2.41397	8.85141e-08	8.02683e-06	-5.09546
		M16548	Go adaptive immune response based on somatic recombination of immune receptors built from immunoglobulin superfamily domains	616.409	222	0.566798	1.38831	1.03641e-07	9.25936e-06	-5.03342
		M18965	Go antigen binding	235.391	69	0.597092	1.70573	4.63761e-07	3.70425e-05	-4.4313
		M12663	Go lymphocyte mediated immunity	604.245	223	0.543779	1.35481	8.01474e-07	5.97958e-05	-4.22333
		M22203	Go t cell mediated cytotoxicity	138.995	34	0.696873	2.04404	8.58942e-07	6.31689e-05	-4.1995
		M14330	Go regulation of t cell mediated immunity	197.369	56	0.670855	1.76222	1.16021e-06	8.32937e-05	-4.07939
		M12145	Go positive regulation of t cell mediated cytotoxicity	89.7839	18	0.784681	2.494	1.7285e-06	0.000117253	-3.93088
		M16947	Go regulation of production of molecular mediator of immune response	306.875	106	0.562644	1.44753	2.16476e-05	0.00109702	-2.95978
		M15686	Go positive regulation of t cell mediated immunity	133.048	37	0.671989	1.79795	3.08556e-05	0.00148267	-2.82896
		M14743	Go positive regulation of production of molecular mediator of immune response	222.939	76	0.561039	1.4667	0.000156989	0.00614756	-2.2113
		M16237	Go production of molecular mediator of immune response	455.65	180	0.536872	1.26569	0.000458709	0.0149932	-1.82411
		M10368	Go positive regulation of adaptive immune response	222.372	82	0.569549	1.35593	0.00163904	0.0426046	-1.37054
26		M29012	Go regulation of leukocyte mediated cytotoxicity	234.326	56	0.704329	2.0922	1.16399e-10	1.4935e-08	-7.82579
		M16351	Go regulation of cell killing	261.417	68	0.658817	1.92218	5.8867e-10	6.89315e-08	-7.16158
		M15915	Go regulation of natural killer cell mediated immunity	160.501	36	0.693891	2.22918	1.07424e-08	1.12664e-06	-5.94821
		M15464	Go positive regulation of cell killing	184.944	45	0.64861	2.05493	1.5588e-08	1.56672e-06	-5.80501
		M15770	Go cell killing	338.145	106	0.571216	1.59502	7.90028e-08	7.21858e-06	-5.14155
		M11242	Go leukocyte mediated cytotoxicity	268.484	83	0.581244	1.61738	8.07761e-07	5.97958e-05	-4.22333
		M16164	Go positive regulation of natural killer cell mediated immunity	106.621	23	0.677302	2.31785	1.02088e-06	7.41739e-05	-4.12975
		M29196	Go positive regulation of natural killer cell mediated cytotoxicity	97.2906	20	0.667391	2.43226	1.11931e-06	8.08385e-05	-4.09238
		M13937	Go natural killer cell mediated immunity	193.258	55	0.572809	1.75689	1.62504e-06	0.000113951	-3.94328
27		M29853	Reactome nervous system development	1100.63	414	0.489121	1.32927	5.45336e-10	6.57729e-08	-7.18195
		M509	Reactome developmental biology	1474.64	615	0.488783	1.19889	1.64414e-06	0.000113966	-3.94323
28		M16324	Go antigen processing and presentation of endogenous antigen	113.607	18	0.829714	3.15574	5.67558e-10	6.71109e-08	-7.17321
		M16750	Go antigen processing and presentation of endogenous peptide antigen	100.768	16	0.825194	3.14901	4.84214e-09	5.21438e-07	-6.2828
		M11335	Go antigen processing and presentation via mhc class ib	51.778	8	0.809139	3.23612	1.18954e-05	0.000643363	-3.19154
29		M11929	Go response to interferon alpha	120.329	20	0.718719	3.00822	5.66993e-10	6.71109e-08	-7.17321
30		M17090	Go mhc protein complex	127.346	23	0.735802	2.7684	1.45326e-09	1.65356e-07	-6.78158
		M16004	Kegg antigen processing and presentation	230.992	66	0.572116	1.74994	2.19019e-07	1.82179e-05	-4.7395
		M13519	Kegg graft versus host disease	134.275	35	0.60433	1.91822	6.07983e-06	0.000370025	-3.43177
		M13103	Kegg autoimmune thyroid disease	124.363	32	0.639479	1.94317	9.35194e-06	0.000527074	-3.27813
		M18615	Kegg allograft rejection	121.118	32	0.606614	1.89248	2.13809e-05	0.00108808	-2.96334
		M12294	Kegg viral myocarditis	179.765	55	0.54994	1.63423	3.03782e-05	0.00146557	-2.83399
		M12617	Kegg type i diabetes mellitus	117.701	34	0.557394	1.7309	0.000175267	0.00675367	-2.17046
		M17666	Go mhc class ii protein complex	57.4756	14	0.622985	2.0527	0.000846951	0.0250369	-1.60142
31		M12167	Go pattern recognition receptor signaling pathway	472.86	154	0.586114	1.53526	4.33861e-09	4.71423e-07	-6.32659
		M11996	Go toll like receptor signaling pathway	367.691	114	0.607042	1.61268	1.24935e-08	1.2879e-06	-5.89012
		M15016	Go cytoplasmic pattern recognition receptor signaling pathway	209.458	60	0.562722	1.74549	8.08118e-07	5.97958e-05	-4.22333
		M34223	Go regulation of pattern recognition receptor signaling pathway	225.301	70	0.591448	1.60929	6.46457e-06	0.000387906	-3.41127
		M11931	Go regulation of toll like receptor signaling pathway	173.472	51	0.605717	1.70071	1.30861e-05	0.000689877	-3.16123
		M27884	Reactome ticam1 dependent activation of irf3 irf7	60.8707	12	0.754381	2.53628	4.80821e-05	0.00217487	-2.66257
		M24384	Go nucleotide binding oligomerization domain containing 2 signaling pathway	57.4015	11	0.62275	2.60916	5.36949e-05	0.00239857	-2.62005
		M15121	Go myd88 independent toll like receptor signaling pathway	114.897	32	0.658602	1.79526	9.85102e-05	0.00409701	-2.38753
		M10860	Go nucleotide binding domain leucine rich repeat containing receptor signaling pathway	116.339	34	0.535674	1.71086	0.000238968	0.00878718	-2.05615
		M11500	Go myd88 dependent toll like receptor signaling pathway	94.9473	26	0.590067	1.82591	0.00025693	0.00927794	-2.03255
		M13874	Go toll like receptor 4 signaling pathway	94.3996	27	0.583388	1.74814	0.000555945	0.0174616	-1.75792
		M970	Reactome activation of irf3 irf7 mediated by tbk1 ikk epsilon	62.1842	16	0.647187	1.94326	0.00108582	0.0308142	-1.51125
		M23243	Go toll like receptor 3 signaling pathway	69.8809	19	0.669299	1.83897	0.00123455	0.0339953	-1.46858
32		M18976	Go mhc protein binding	155.364	34	0.678284	2.28476	8.68105e-09	9.1844e-07	-6.03695
		M18641	Go mhc class i protein binding	91.9764	19	0.680741	2.42043	2.26793e-06	0.000149473	-3.82544
33		M17514	Go side of membrane	1000.18	381	0.526816	1.31257	1.21881e-08	1.26725e-06	-5.89714
		M2251	Go external side of plasma membrane	631.702	227	0.556483	1.39141	6.18206e-08	5.69174e-06	-5.24476
		M11182	Go cell surface	1144.2	472	0.526769	1.21208	7.38789e-06	0.00043255	-3.36396
		M16476	Kegg cell adhesion molecules cams	255.724	85	0.572037	1.50426	2.31279e-05	0.00114337	-2.94182
		M1242	Go anchored component of membrane	205.825	71	0.619565	1.44947	0.000372922	0.0126343	-1.89845
		M6856	Kegg hematopoietic cell lineage	149.062	48	0.575402	1.55273	0.000425438	0.0141355	-1.84969
		M29523	Go immune receptor activity	234.991	84	0.564256	1.39876	0.000495492	0.0160649	-1.79412
		M26750	Go molecular transducer activity	1180.34	517	0.534492	1.14153	0.00099382	0.0287445	-1.54144
34		M525	Reactome endosomal vacuolar pathway	76.3172	10	0.920806	3.81586	1.64102e-08	1.63573e-06	-5.78629
35		M29437	Go lumenal side of endoplasmic reticulum membrane	127.954	26	0.660926	2.46065	2.41984e-08	2.35368e-06	-5.62825
		M17168	Go lumenal side of membrane	132.41	31	0.607653	2.13565	5.05455e-07	3.95864e-05	-4.40245
36		M22260	Go antigen processing and presentation of exogenous peptide antigen via mhc class i tap independent	71.2987	9	0.944917	3.96104	2.72141e-08	2.62583e-06	-5.58073
37		M17828	Go mhc class i protein complex	69.8709	9	0.910881	3.88171	4.75243e-08	4.47806e-06	-5.34891
38		M11670	Go interleukin 1 production	250.46	72	0.627666	1.73931	9.4354e-08	8.49256e-06	-5.07096
		M23113	Go interleukin 1 beta production	223.034	62	0.632379	1.79866	1.21745e-07	1.05162e-05	-4.97814
		M13347	Go positive regulation of interleukin 1 production	143.973	41	0.635955	1.75577	2.83447e-05	0.00138407	-2.85884
39		M29013	Go negative regulation of leukocyte mediated cytotoxicity	98.0779	18	0.812132	2.72439	1.17245e-07	1.02471e-05	-4.9894
		M16248	Go negative regulation of cell killing	100.082	20	0.762662	2.50205	4.66903e-07	3.70482e-05	-4.43123
		M11357	Go negative regulation of natural killer cell mediated immunity	76.0491	15	0.764481	2.53497	7.19015e-06	0.0004251	-3.37151
40		M19425	Go positive regulation of nf kappab transcription factor activity	395.055	130	0.594318	1.51944	1.26744e-07	1.08416e-05	-4.96491
		M17633	Go regulation of dna binding transcription factor activity	826.665	319	0.536565	1.29571	6.0518e-07	4.64909e-05	-4.33263
		M14355	Go positive regulation of dna binding transcription factor activity	521.779	197	0.548027	1.32431	1.59648e-05	0.000833555	-3.07907
		M12742	Go negative regulation of nf kappab transcription factor activity	204.243	67	0.560449	1.5242	8.86203e-05	0.00381732	-2.41824
		M2649	Go negative regulation of dna binding transcription factor activity	328.45	123	0.518548	1.33516	0.00034035	0.0117284	-1.93076
41		M34050	Go antigen processing and presentation of endogenous peptide antigen via mhc class i via er pathway	58.9144	7	0.972043	4.20817	1.81697e-07	1.52184e-05	-4.81763
42		M29268	Go nucleotide binding oligomerization domain containing 1 signaling pathway	40.6699	3	0.967786	6.77831	3.36324e-07	2.75946e-05	-4.55918
43		M11972	Go regulation of cytokine production involved in immune response	220.737	63	0.633279	1.75188	3.74905e-07	3.03472e-05	-4.51788
		M14635	Go cytokine production involved in immune response	246.448	77	0.607812	1.60031	3.20064e-06	0.000205335	-3.68754
		M10842	Go positive regulation of cytokine production involved in immune response	163.011	45	0.634581	1.81123	3.93726e-06	0.000246048	-3.60898
44		M2810	Go t cell activation	935.037	367	0.511065	1.27389	6.18972e-07	4.69523e-05	-4.32834
		M16253	Go regulation of t cell activation	664.27	252	0.522886	1.318	1.96553e-06	0.000132437	-3.87799
		M23970	Go negative regulation of lymphocyte activation	320.903	109	0.597607	1.47203	6.9538e-06	0.000415197	-3.38175
		M14300	Go alpha beta t cell activation	340.591	119	0.561524	1.43105	1.40966e-05	0.000739211	-3.13123
		M16183	Go regulation of lymphocyte activation	869.584	353	0.506837	1.23171	2.31308e-05	0.00114337	-2.94182
		M14878	Go negative regulation of cell activation	384.641	140	0.57601	1.37372	3.24647e-05	0.00155379	-2.80861
		M10453	Go regulation of alpha beta t cell activation	238.439	79	0.582385	1.50911	3.70291e-05	0.00174456	-2.75831
		M2297	Go lymphocyte activation	1295.66	550	0.496008	1.17787	3.73161e-05	0.00175124	-2.75665
		M10107	Go regulation of cell activation	1022.26	425	0.503867	1.20266	4.05791e-05	0.00186803	-2.72862
		M23800	Go alpha beta t cell proliferation	107.628	29	0.613788	1.85565	8.18801e-05	0.00355236	-2.44948
		M4085	Kegg primary immunodeficiency	100.077	28	0.656963	1.78709	0.000269816	0.00968527	-2.01389
		M15072	Go negative regulation of alpha beta t cell activation	100.026	29	0.655142	1.72459	0.000507407	0.0163197	-1.78729
		M10942	Go alpha beta t cell differentiation	236.393	87	0.560743	1.35858	0.00115633	0.0326616	-1.48596
		M25563	Go regulation of cd8 positive alpha beta t cell activation	61.78	16	0.575722	1.93062	0.0012113	0.0335081	-1.47485
		M13385	Go positive regulation of cell activation	645.672	271	0.495404	1.19128	0.00140496	0.0379087	-1.42126
		M10425	Go b cell homeostasis	82.1381	24	0.631691	1.71121	0.0015642	0.041282	-1.38424
		M18946	Go positive regulation of lymphocyte activation	579.621	242	0.492975	1.19756	0.00179206	0.0458898	-1.33828
45		M17126	Go positive regulation of multicellular organismal process	2527.97	1099	0.51376	1.15012	9.80261e-07	7.16541e-05	-4.14476
		M27437	Reactome regulation of tnfr1 signaling	124.941	31	0.63309	2.01518	3.88287e-06	0.000243913	-3.61276
		M27713	Reactome tnf signaling	149.019	41	0.624941	1.81731	8.69136e-06	0.000494465	-3.30586
		M5953	Hallmark kras signaling up	334.986	116	0.575078	1.44391	1.09655e-05	0.000601156	-3.22101
		M27697	Reactome death receptor signalling	350.576	123	0.538143	1.42511	1.30986e-05	0.000689877	-3.16123
		M27438	Reactome tnfr1 induced nfkappab signaling pathway	105.804	28	0.6067	1.88936	6.55777e-05	0.00290759	-2.53647
		M11395	Go regulation of intracellular signal transduction	2881.78	1303	0.497377	1.10583	0.000106897	0.00438534	-2.358
		M29666	Reactome ripk1 mediated regulated necrosis	81.3659	20	0.706526	2.03415	0.000121251	0.00485851	-2.3135
		M14232	Go positive regulation of intracellular signal transduction	1584.24	699	0.492193	1.13322	0.000350379	0.0120055	-1.92062
		M27435	Reactome tnfr1 induced proapoptotic signaling	51.8757	12	0.623781	2.16149	0.000812115	0.0240661	-1.61859
		M11979	Go negative regulation of leukocyte apoptotic process	113.936	36	0.525036	1.58244	0.00120311	0.0333579	-1.4768
		M34075	Go apoptotic process	2984.75	1377	0.483824	1.08379	0.00120165	0.0333579	-1.4768
		M4627	Go regulation of cell population proliferation	2214.25	1008	0.501439	1.09834	0.00119979	0.0333579	-1.4768
		M22941	Go positive regulation of signaling	2698.03	1244	0.491412	1.08442	0.00182517	0.0464642	-1.33288
46		M22252	Go antigen processing and presentation of peptide antigen via mhc class ib	50.1296	6	0.968325	4.17747	1.32574e-06	9.35071e-05	-4.02916
47		M12516	Go leukocyte proliferation	573.897	214	0.538283	1.34088	2.89881e-06	0.000188987	-3.72357
		M10218	Go regulation of leukocyte proliferation	460.918	167	0.553603	1.37999	4.86238e-06	0.000300744	-3.5218
		M11973	Go positive regulation of leukocyte proliferation	305.972	111	0.561325	1.37825	0.000158145	0.00617278	-2.20952
		M3083	Go t cell proliferation	383.873	145	0.544029	1.3237	0.00017894	0.00685142	-2.16422
		M17020	Go positive regulation of t cell proliferation	209.998	77	0.573857	1.36362	0.00182606	0.0464642	-1.33288
48		M26646	Go cd4 receptor binding	55.3534	8	0.700817	3.45959	3.11067e-06	0.000201576	-3.69556
49		M27859	Reactome oas antiviral response	57.7744	9	0.668712	3.20969	4.65973e-06	0.000289696	-3.53806
50		M29184	Go entry into host	314.878	106	0.554803	1.48527	5.63153e-06	0.00034654	-3.46025
		M13571	Go interaction with host	451.585	165	0.523402	1.36844	9.4905e-06	0.00052993	-3.27578
		M34213	Go movement in host environment	351.034	126	0.538134	1.39299	3.64249e-05	0.00172283	-2.76376
51		M34161	Go protection from natural killer cell mediated cytotoxicity	42.4345	5	0.968921	4.24345	6.27475e-06	0.000378399	-3.42205
52		M11510	Go negative regulation of bone remodeling	59.7015	10	0.825753	2.98507	7.92031e-06	0.000459264	-3.33794
		M2217	Go bone remodeling	181.829	55	0.634081	1.65299	1.975e-05	0.00100934	-2.99596
		M13521	Go regulation of bone remodeling	114.373	30	0.623317	1.90622	2.96901e-05	0.00143812	-2.84221
		M12214	Go negative regulation of tissue remodeling	67.3446	14	0.719558	2.40516	4.33549e-05	0.00198069	-2.70318
		M15668	Go bone resorption	142.622	44	0.595376	1.6207	0.000207051	0.00770755	-2.11308
		M16194	Go regulation of tissue remodeling	145.67	49	0.565003	1.48643	0.00127776	0.0349457	-1.45661
		M19176	Go tissue remodeling	261.645	99	0.566459	1.32144	0.00163586	0.0426046	-1.37054
53		M14645	Go leukocyte cell cell adhesion	686.725	267	0.518183	1.286	8.1661e-06	0.000469006	-3.32882
		M6401	Go regulation of cell cell adhesion	758.243	309	0.520213	1.22693	9.18231e-05	0.00388946	-2.41011
		M25133	Go positive regulation of leukocyte cell cell adhesion	475.215	185	0.506704	1.28437	0.000174407	0.00674207	-2.17121
		M14725	Go positive regulation of cell cell adhesion	523.784	208	0.511372	1.2591	0.000252498	0.00914527	-2.0388
		M25132	Go negative regulation of leukocyte cell cell adhesion	250.129	89	0.582594	1.40522	0.000294727	0.0103334	-1.98576
		M8154	Go regulation of cell adhesion	1114	490	0.501989	1.13673	0.00178585	0.0458279	-1.33887
54		M27898	Reactome interleukin 21 signaling	55.8955	9	0.909911	3.10531	9.25723e-06	0.000524185	-3.28052
55		M34438	Go tap binding	52.146	8	0.863794	3.25912	1.03753e-05	0.000576663	-3.23908
56		M27738	Reactome butyrophilin btn family interactions	44.9097	6	0.849811	3.74247	1.06787e-05	0.000588107	-3.23054
57		M29415	Go endosome membrane	976.741	398	0.544086	1.22706	1.10412e-05	0.000602571	-3.21999
		M17311	Go early endosome membrane	341.963	120	0.605075	1.42485	1.65443e-05	0.00086009	-3.06546
		M5343	Go endosome	1693.1	734	0.53096	1.15334	3.57485e-05	0.00169749	-2.77019
		M17582	Go recycling endosome membrane	221.109	72	0.604516	1.53548	3.80409e-05	0.00177147	-2.75167
		M17771	Go recycling endosome	401.745	153	0.5731	1.31289	0.000189992	0.00719573	-2.14293
58		M27089	Reactome nicotinate metabolism	95.2109	22	0.717741	2.16388	1.22747e-05	0.000660855	-3.17989
		M27094	Reactome nicotinamide salvaging	53.7674	12	0.655196	2.24031	0.000457762	0.0149932	-1.82411
59		M11624	Go response to muramyl dipeptide	83.4536	18	0.692126	2.31815	1.23284e-05	0.000660855	-3.17989
60		M18175	Reactome p75ntr signals via nf kb	71.2498	14	0.683628	2.54464	1.24252e-05	0.000663097	-3.17842
		M736	Reactome nf kb is activated and signals survival	54.942	11	0.639012	2.49736	0.000121046	0.00485851	-2.3135
61		M29476	Go mhc class i protein complex binding	43.6461	6	0.893884	3.63717	1.75431e-05	0.000908099	-3.04187
62		M23050	Go isg15 protein conjugation	39.8182	5	0.829642	3.98182	1.82406e-05	0.00093697	-3.02827
63		M23473	Go interleukin 21 mediated signaling pathway	46.6491	7	0.916018	3.33208	2.19504e-05	0.00110772	-2.95557
64		M12177	Go regulation of leukocyte differentiation	551.063	211	0.522486	1.30584	2.26254e-05	0.00113255	-2.94594
		M803	Go leukocyte differentiation	926.23	388	0.505534	1.1936	0.000153985	0.00604954	-2.21828
		M10485	Go tolerance induction	74.0477	18	0.626942	2.05688	0.000192856	0.00724623	-2.13989
		M13846	Go regulation of t cell differentiation	313.589	116	0.540733	1.35168	0.000283159	0.0100446	-1.99807
		M12354	Go regulation of hemopoiesis	854.251	360	0.486657	1.18646	0.000394767	0.0133369	-1.87494
		M3457	Go immune system development	1676.31	745	0.492147	1.12504	0.000496829	0.016065	-1.79412
		M13520	Go regulation of lymphocyte differentiation	359.175	138	0.519418	1.30136	0.00054902	0.0173344	-1.76109
		M18127	Go t cell differentiation	491.225	198	0.513436	1.24047	0.000766507	0.0230545	-1.63724
		M8700	Go regulation of myeloid cell differentiation	432.719	173	0.512032	1.25063	0.00103373	0.0296148	-1.52849
		M18190	Go lymphocyte differentiation	653.479	276	0.500841	1.18384	0.00183865	0.0466862	-1.33081
65		M34236	Go cellular response to molecule of bacterial origin	394.806	144	0.539536	1.37085	2.88367e-05	0.00140241	-2.85312
		M14323	Go lipopolysaccharide mediated signaling pathway	152.852	47	0.577916	1.62609	0.000119849	0.00485067	-2.3142
		M10812	Go cellular response to biotic stimulus	431.283	165	0.519146	1.30692	0.000144966	0.00571384	-2.24307
		M13762	Go regulation of lipopolysaccharide mediated signaling pathway	79.7186	20	0.691198	1.99297	0.000190319	0.00719573	-2.14293
		M23035	Go negative regulation of lipopolysaccharide mediated signaling pathway	48.6989	10	0.739567	2.43495	0.000339145	0.0117204	-1.93106
66		M27151	Reactome dap12 interactions	119.302	32	0.501501	1.8641	3.36665e-05	0.00160495	-2.79454
		M27171	Reactome dap12 signaling	98.661	27	0.48626	1.82705	0.000199096	0.00745746	-2.12741
67		M22246	Go natural killer cell cytokine production	48.6295	8	0.772087	3.03935	3.7809e-05	0.0017675	-2.75264
68		M10356	Go negative regulation of protein modification by small protein conjugation or removal	235.67	78	0.540736	1.51071	3.92517e-05	0.00182009	-2.73991
		M17834	Go ubiquitin like protein transferase activity	885.251	365	0.535196	1.21267	6.58131e-05	0.00290759	-2.53647
		M11174	Go protein modification by small protein conjugation or removal	2090.72	942	0.506687	1.10972	0.000552077	0.0173854	-1.75982
		M3309	Go protein modification by small protein conjugation	1760.76	787	0.509405	1.11865	0.000647375	0.0200205	-1.69853
		M23995	Go negative regulation of ubiquitin protein transferase activity	61.6031	16	0.682994	1.9251	0.00127046	0.034825	-1.45811
		M18729	Go ubiquitin like protein ligase activity	554.141	230	0.525043	1.20466	0.0016634	0.043052	-1.36601
69		M17891	Go beta 2 microglobulin binding	44.3663	7	0.849919	3.16902	5.16653e-05	0.00232513	-2.63355
70		M24207	Go regulation of ribonuclease activity	50.0899	9	0.58197	2.78277	7.31547e-05	0.00320843	-2.49371
71		M34132	Go negative regulation of interleukin 1 beta production	71.1574	16	0.655084	2.22367	8.40057e-05	0.00363151	-2.43991
		M10557	Go negative regulation of interleukin 1 production	82.2142	20	0.662723	2.05535	9.5868e-05	0.0040288	-2.39482
72		M26641	Go mhc class ii protein binding	32.0991	4	0.939078	4.01238	8.94119e-05	0.00383771	-2.41593
73		M26883	Go protein adp ribosylase activity	70.8555	16	0.657831	2.21423	9.19075e-05	0.00388946	-2.41011
		M19109	Go transferase activity transferring pentosyl groups	127.911	38	0.58841	1.68304	0.000181846	0.00694064	-2.1586
		M26128	Go nadplus adp ribosyltransferase activity	79.6845	20	0.622278	1.99211	0.000192093	0.00724011	-2.14025
74		M34247	Go positive regulation by symbiont of entry into host	46.0138	8	0.710558	2.87586	9.68841e-05	0.00405736	-2.39176
75		M23485	Go mda 5 signaling pathway	49.14	9	0.698664	2.73	0.000101724	0.00420169	-2.37658
76		M23380	Go cd8 positive alpha beta t cell proliferation	38.8544	6	0.620227	3.23787	0.000111206	0.00454665	-2.34231
77		M17270	Go endocytic vesicle membrane	305.598	110	0.535394	1.38908	0.000117858	0.00478613	-2.32002
		M17129	Go endocytic vesicle	562.712	226	0.532278	1.24494	0.00029073	0.010223	-1.99042
		M16985	Go phagocytic vesicle	314.783	117	0.544774	1.34523	0.000331362	0.0115507	-1.93739
		M17608	Go phagocytic vesicle membrane	180.918	63	0.547937	1.43586	0.000980251	0.0284202	-1.54637
78		M27538	Reactome termination of translesion dna synthesis	108.721	30	0.622389	1.81201	0.000120964	0.00485851	-2.3135
		M26897	Reactome translesion synthesis by y family dna polymerases bypasses lesions on dna template	113.451	36	0.561008	1.5757	0.00132817	0.0361604	-1.44177
		M27698	Reactome dna damage bypass	134.959	45	0.556444	1.49955	0.00152602	0.0405404	-1.39211
79		M24696	Go regulation of osteoclast proliferation	23.0298	2	0.981877	5.75745	0.000124902	0.00498823	-2.30205
80		M12577	Go ribosomal large subunit assembly	96.5812	26	0.598119	1.85733	0.000171112	0.00663595	-2.1781
		M16031	Go ribosomal large subunit biogenesis	200.33	69	0.507573	1.45167	0.000419398	0.0139734	-1.8547
81		M7494	Reactome toll like receptor cascades	342.448	127	0.557776	1.34822	0.000176929	0.00679598	-2.16775
		M27002	Reactome toll like receptor 4 tlr4 cascade	299.399	111	0.552902	1.34864	0.000408068	0.0136714	-1.86419
		M27428	Reactome diseases of immune system	70.341	18	0.675982	1.95392	0.00053448	0.0169433	-1.771
82		M18582	Go zinc ion binding	1317.95	570	0.523655	1.1561	0.000183634	0.00698679	-2.15572
		M11903	Go transition metal ion binding	1638.03	730	0.518293	1.12194	0.000732188	0.0222441	-1.65278
83		M26569	Go mhc class ib receptor activity	33.6821	5	0.902874	3.36821	0.000209043	0.00775775	-2.11026
84		M25234	Go negative regulation of membrane depolarization	33.2882	5	0.673309	3.32882	0.000243613	0.00892033	-2.04962
85		M24328	Go regulation of programmed necrotic cell death	67.5175	16	0.732102	2.10992	0.000244157	0.00892033	-2.04962
86		M17791	Go transport vesicle membrane	388.175	148	0.551624	1.3114	0.000249964	0.00908078	-2.04188
		M17451	Go er to golgi transport vesicle membrane	164.073	55	0.502554	1.49157	0.000640781	0.0198675	-1.70186
87		M13848	Go translesion synthesis	128.629	39	0.58369	1.64909	0.000271556	0.00971881	-2.01239
		M14184	Go dna synthesis involved in dna repair	147.757	47	0.566592	1.57188	0.000337265	0.0116889	-1.93222
		M11368	Go postreplication repair	144.884	49	0.55966	1.47841	0.00147287	0.0393015	-1.40559
88		M1074	Reactome nucleotide binding domain leucine rich repeat containing receptor nlr signaling pathways	166.223	54	0.579684	1.5391	0.000272761	0.00973304	-2.01175
		M15569	Kegg nod like receptor signaling pathway	150.414	48	0.552445	1.56681	0.000326481	0.0114136	-1.94258
		M1059	Reactome nod1 2 signaling pathway	110.649	35	0.566885	1.5807	0.00141167	0.0380047	-1.42016
89		M24142	Go regulation of fc receptor mediated stimulatory signaling pathway	52.3885	11	0.768214	2.3813	0.000276222	0.00982746	-2.00756
90		M23388	Go interleukin 4 mediated signaling pathway	36.3107	6	0.868463	3.02589	0.000288756	0.0102131	-1.99084
91		M34052	Go negative regulation of chronic inflammatory response	20.7644	2	0.943864	5.19111	0.000352604	0.0120475	-1.9191
92		M23719	Go negative regulation of regulatory t cell differentiation	32.2387	5	0.79611	3.22387	0.000365356	0.0124176	-1.90596
93		M25062	Go positive regulation of intrinsic apoptotic signaling pathway by p53 class mediator	28.2438	4	0.929063	3.53047	0.00043005	0.0142495	-1.8462
94		M26894	Go ubiquitin ligase inhibitor activity	31.7561	5	0.909074	3.17561	0.000439679	0.0145202	-1.83803
95		M29822	Reactome modulation by mtb of host immune system	31.7505	5	0.761317	3.17505	0.000440627	0.0145202	-1.83803
96		M17871	Go mhc protein complex binding	87.2579	24	0.560588	1.81787	0.00045741	0.0149932	-1.82411
97		M24442	Go response to interleukin 9	41.3659	8	0.785193	2.58537	0.000490231	0.0159371	-1.79759
98		M27861	Reactome interleukin 9 signaling	41.3659	8	0.785193	2.58537	0.000490231	0.0159371	-1.79759
99		M39011	Reactome maturation of nucleoprotein	47.4526	10	0.640949	2.37263	0.000507413	0.0163197	-1.78729
100		M17229	Go perinuclear endoplasmic reticulum	64.8256	16	0.561156	2.0258	0.00052437	0.0167757	-1.77532
101		M542	Reactome interleukin 7 signaling	73.0946	19	0.666094	1.92354	0.00053523	0.0169433	-1.771
		M23472	Go interleukin 7 mediated signaling pathway	59.9649	15	0.74093	1.99883	0.000929742	0.027098	-1.56706
102		M13843	Go regulation of chronic inflammatory response	34.6377	6	0.592705	2.88647	0.000534731	0.0169433	-1.771
103		M11879	Go regulation of nuclease activity	80.6359	22	0.541155	1.83263	0.000626112	0.019513	-1.70968
104		M10918	Go regulation by virus of viral protein levels in host cell	37.4093	7	0.586382	2.67209	0.000639457	0.0198675	-1.70186
105		M26813	Go cysteine type endopeptidase activity involved in apoptotic signaling pathway	43.4009	9	0.815013	2.41116	0.000702164	0.0216181	-1.66518
106		M18038	Go adenylyltransferase activity	69.3204	18	0.669352	1.92557	0.00070262	0.0216181	-1.66518
107		M34141	Go type iii interferon production	23.2452	3	0.97136	3.8742	0.000718381	0.0219908	-1.65776
108		M22225	Go osteoclast proliferation	26.9401	4	0.72099	3.36751	0.000724032	0.0221077	-1.65546
109		M26747	Go ubiquitin protein transferase inhibitor activity	33.6984	6	0.861149	2.8082	0.000752489	0.0228034	-1.642
110		M957	Reactome nf kb activation through fadd rip 1 pathway mediated by caspase 8 and 10	52.0928	12	0.690747	2.17053	0.000760891	0.0229428	-1.63935
111		M17916	Go protein self association	138.424	45	0.575276	1.53805	0.000792213	0.0237094	-1.62508
112		M26645	Go t cell receptor binding	42.9924	9	0.471541	2.38847	0.00080221	0.02389	-1.62178
113		M24625	Go response to hydroxyurea	48.7771	11	0.770612	2.21714	0.000855786	0.0252047	-1.59852
114		M12284	Go positive regulation of signal transduction by p53 class mediator	65.8239	17	0.644834	1.936	0.000856807	0.0252047	-1.59852
115		M25050	Go regulation of hematopoietic stem cell proliferation	36.4836	7	0.707259	2.60597	0.000882797	0.0259061	-1.5866
116		M23335	Go autocrine signaling	33.2324	6	0.838841	2.76937	0.00089037	0.0260649	-1.58394
117		M34300	Go positive regulation of rna biosynthetic process	2397.55	1093	0.510989	1.09677	0.000930153	0.027098	-1.56706
		M9602	Go negative regulation of biosynthetic process	2488.93	1142	0.511482	1.08972	0.00155985	0.0412574	-1.3845
		M26112	Go dna binding transcription factor activity	2194.78	1003	0.53731	1.09411	0.00185263	0.0469424	-1.32844
118		M25438	Go negative regulation of macrophage apoptotic process	26.259	4	0.594864	3.28237	0.000948298	0.0275601	-1.55972
119		M23184	Go positive regulation of t cell differentiation in thymus	36.1208	7	0.727242	2.58006	0.00100086	0.0288789	-1.53942
120		M22204	Go negative regulation of t cell mediated cytotoxicity	36.0752	7	0.823264	2.5768	0.00101672	0.0291968	-1.53467
121		M967	Reactome traf6 mediated irf7 activation in tlr7 8 or 9 signaling	51.0127	12	0.567504	2.12553	0.00105051	0.0300242	-1.52253
122		M23360	Go positive regulation of chromatin binding	50.9864	12	0.717992	2.12443	0.00105873	0.0301876	-1.52017
123		M17011	Go inflammasome complex	56.4065	14	0.726797	2.01452	0.00114732	0.0324833	-1.48834
124		M12648	Go regulation of antigen processing and presentation	64.668	17	0.71097	1.902	0.00116665	0.0327995	-1.48413
125		M27463	Reactome ikba variant leads to eda id	35.6361	7	0.673357	2.54543	0.00118262	0.0331712	-1.47924
126		M26499	Go mhc class ib protein binding	35.6274	7	0.763079	2.54481	0.00118616	0.0331932	-1.47895
127		M23341	Go cellular response to interferon alpha	44.7596	10	0.58088	2.23798	0.00118934	0.0332051	-1.4788
128		M24340	Go negative regulation of chemokine mediated signaling pathway	21.9607	3	0.936089	3.66012	0.00123089	0.0339721	-1.46888
129		M16861	Go dna damage response signal transduction resulting in transcription	61.6772	16	0.598628	1.92741	0.00124535	0.0342145	-1.46579
130		M14247	Go cellular response to exogenous dsrna	55.8985	14	0.615387	1.99638	0.00132349	0.0361146	-1.44232
131		M27913	Reactome ntrk2 activates rac1	21.7608	3	0.715807	3.6268	0.00133784	0.0363417	-1.43959
132		M26632	Go sphingosine 1 phosphate receptor activity	35.1403	7	0.643702	2.51002	0.00140135	0.0378961	-1.42141
133		M25973	Go cytoplasmic side of lysosomal membrane	25.2017	4	0.886307	3.15022	0.00143677	0.0385944	-1.41348
134		M24339	Go regulation of chemokine mediated signaling pathway	25.1676	4	0.901807	3.14595	0.00145609	0.0390266	-1.40864
135		M23148	Go positive regulation of natural killer cell proliferation	31.8452	6	0.786175	2.65377	0.00146195	0.0390966	-1.40786
136		M27958	Reactome amyloid fiber formation	110.236	35	0.594961	1.5748	0.00153596	0.0407148	-1.39025
137		M10677	Go regulation of dendritic cell differentiation	43.8621	10	0.797435	2.19311	0.00157024	0.0413507	-1.38352
138		M27227	Reactome dex h box helicases activate type i ifn and inflammatory cytokines production	34.77	7	0.695929	2.48357	0.00158968	0.0416807	-1.38006
139		M25469	Go regulation of cd40 signaling pathway	28.2941	5	0.702973	2.82941	0.00161946	0.0423693	-1.37295
140		M29436	Go aim2 inflammasome complex	28.2747	5	0.876172	2.82747	0.00163111	0.0425819	-1.37078
141		M24598	Go liver morphogenesis	52.3072	13	0.657771	2.01181	0.00165022	0.0428027	-1.36853
142		M15140	Go chronic inflammatory response	52.234	13	0.648428	2.009	0.00168483	0.0435135	-1.36138
143		M29376	Go cellular response to l glutamate	24.7597	4	0.702368	3.09496	0.00170716	0.0439958	-1.35659
144		M23652	Go nlrp3 inflammasome complex assembly	49.0276	12	0.600254	2.04282	0.00187918	0.0475153	-1.32317
145		M26768	Go large ribosomal subunit rrna binding	24.4816	4	0.804719	3.0602	0.001902	0.0479506	-1.31921
146		M23246	Go negative regulation of toll like receptor 4 signaling pathway	27.8102	5	0.681797	2.78102	0.00193592	0.0485429	-1.31387

## Sheet: TF_subnets
Subnet	SubnetRank	ID	Title	cerno.LN	N1.LN	AUC.LN	cES.LN	P.Value.LN	adj.P.Val.LN	log10(q)	cerno.PB	N1.PB	AUC.PB	cES.PB	P.Value.PB	adj.P.Val.PB	log10(q)
1	1	MYC_UP	Myc Up	868.951	305	0.581274	1.42451	2.2778e-11	6.33227e-09	-8.19844	627.058	305	0.460247	1.02796	0.307505	0.581541	-0.23542
1	2	HIF1A_UP	Hif1a Up	340.599	98	0.631973	1.73775	6.97012e-10	9.68847e-08	-7.01374	170.154	98	0.416113	0.868132	0.908834	0.989342	-0.00465345
1	3	JUN_UP	Jun Up	209.277	57	0.622171	1.83576	1.34986e-07	9.38156e-06	-5.02773	98.9112	57	0.444779	0.867642	0.841935	0.966453	-0.0148194
1	4	E2F4_UP	E2f4 Up	569.038	208	0.581733	1.36788	8.37552e-07	4.65679e-05	-4.33191	417.238	208	0.473885	1.00297	0.473701	0.718743	-0.143427
1	5	EGR1_UP	Egr1 Up	230.076	74	0.666619	1.55457	1.78706e-05	0.000496802	-3.30382	97.7058	74	0.391492	0.660174	0.999518	1	0
1	6	SP1_UP	Sp1 Up	506.956	192	0.538198	1.3202	2.46092e-05	0.000621942	-3.20625	431.391	192	0.510552	1.12341	0.0476366	0.217098	-0.663344
1	7	RELA_UP	Rela Up	206.037	82	0.502851	1.25632	0.0144773	0.0730596	-1.13632	252.102	82	0.548096	1.53721	1.17294e-05	0.000309504	-3.50933
1	8	NFKB1_UP	Nfkb1 Up	228.859	100	0.48858	1.14429	0.0790042	0.209881	-0.678027	304.466	100	0.562979	1.52233	2.67384e-06	0.00010619	-3.97392
1	9	REL_UP	Rel Up	28.0099	11	0.451877	1.27318	0.175354	0.33853	-0.470403	65.3889	11	0.606091	2.97222	3.44368e-06	0.000119668	-3.92202
1	10	STAT3_UP	Stat3 Up	88.3959	45	0.450372	0.982176	0.528099	0.647594	-0.188697	158.662	45	0.587364	1.76292	1.08542e-05	0.000309504	-3.50933
1	11	STAT1_UP	Stat1 Up	364.69	225	0.405819	0.810421	0.998752	1	0	799.347	225	0.622909	1.77633	6.48656e-22	9.01631e-20	-19.045
2	1	ATF6_UP	Atf6 Up	82.193	10	0.891764	4.10965	1.66085e-09	1.53905e-07	-6.81275	4.49295	10	0.148787	0.224647	0.999881	1	0
3	1	KLF6_UP	Klf6 Up	165.755	44	0.607107	1.88358	1.06058e-06	4.914e-05	-4.30856	92.0189	44	0.436061	1.04567	0.363719	0.631962	-0.199309
3	2	KLF5_UP	Klf5 Up	200.143	61	0.639571	1.64051	1.0498e-05	0.000324271	-3.48909	89.6272	61	0.425814	0.734649	0.98768	1	0
4	1	E2F7_UP	E2f7 Up	111.257	25	0.660469	2.22513	1.48323e-06	5.89056e-05	-4.22984	31.8094	25	0.358053	0.636188	0.979022	1	0
5	1	THAP11_DN	Thap11 Dn	329.261	111	0.635727	1.48316	3.81789e-06	0.000132672	-3.87722	169.012	111	0.421905	0.761315	0.996696	1	0
6	1	TBX21_UP	Tbx21 Up	164.11	70	0.435349	1.17222	0.0800265	0.209881	-0.678027	250.269	70	0.59605	1.78764	3.0187e-08	1.6784e-06	-5.77511
6	2	SPIB_UP	Spib Up	65.8987	43	0.401909	0.766264	0.947352	0.979047	-0.00919624	152.87	43	0.638281	1.77756	1.22466e-05	0.000309504	-3.50933
7	1	IRF1_UP	Irf1 Up	20.903	22	0.269952	0.475069	0.998785	1	0	114.075	22	0.766306	2.59261	3.91679e-08	1.81478e-06	-5.74118
7	1	IRF2_UP	Irf2 Up	88.9952	71	0.334471	0.626727	0.999848	1	0	295.942	71	0.701047	2.0841	6.98949e-13	6.47693e-11	-10.1886
8	1	IRF9_UP	Irf9 Up	1.6408	11	0.0605407	0.0745816	1	1	0	102.235	11	0.950178	4.64704	2.61834e-12	1.81975e-10	-9.73999
8	1	STAT2_UP	Stat2 Up	2.74974	38	0.0314193	0.0361807	1	1	0	358.055	38	0.968126	4.71125	3.70168e-38	1.02907e-35	-34.9876
