# Supplementary material for: Cytolytic CD8+ T cells infiltrate germinal centers to limit ongoing HIV replication in spontaneous controller lymph nodes
Source: Sci Immunol. Author manuscript; Available in PMC 2023 May 31. (PMC10231436; doi:10.1126/sciimmunol.ade5872)
Supplement: Table S5 — Tabular data for statistical tests. [file NIHMS1903002-supplement-Table_S5.xlsx]

## Sheet: Fig 1B
	% CFSE low			Wilcoxon matched-pairs signed rank test
	PB	LN		P value	0.5195
	0.42	0.52		P value summary	ns
	0.81	0.51		Significantly different (P < 0.05)?	No
	0.78	1.56
	3.79	0.15
	0.25	0.31
	0.27	0.05
	19.5	13
	20.2	29.4
	5.82	6.47
	20.9	15
	3.96	2.63

## Sheet: Fig 1D
	% CD107A+ prf+ gzmB+			Wilcoxon matched-pairs signed rank test
	PB d0	PB d6		P value	0.0039
	1.1	81.3		P value summary	**
	1.15	3.7		Significantly different (P < 0.05)?	Yes
	0.9	7.69
	8.7	10.4
	6.85	40.8
	3.7	78.5
	12.5	95
	14.9	95.4
	1.38	68.3

## Sheet: Fig 1E
	% CD107A+ prf+ gzmB+			Wilcoxon matched-pairs signed rank test
	LN d0	LN d6		P value	0.0313
	0.4	70.1		P value summary	*
	0	0		Significantly different (P < 0.05)?	Yes
	0	0
	3.3	0
	3.85	43.8
	0	70
	1.25	87.2
	4.17	92.5
	0.56	67.1

## Sheet: Fig 1F
	% CFSE low * % CD107A+ prf+ gzmB+					Paired t test: Contr. PB vs LN
	PB Contr.	PB ART	LN Contr.	LN ART		P value	0.6391
		0.65043		0.35751		P value summary	ns
		0.14023		0		Significantly different (P < 0.05)?	No
		0.019225		0
		0.02808		0		Paired t test: ART PB vs LN
	7.956		5.694			P value	0.1565
	15.857		20.58			P value summary	ns
	5.529		5.64184			Significantly different (P < 0.05)?	No
	19.9386		13.875
	2.70468		1.76473			Unpaired t test: PB Contr. vs ART
						P value	0.0276
						P value summary	*
						Significantly different (P < 0.05)?	Yes
						Unpaired t test: LN Contr. vs ART
						P value	0.0445
						P value summary	*
						Significantly different (P < 0.05)?	Yes

## Sheet: Fig 2C
	Inverse Simpson Index			Paired t test
	PB	LN		P value	0.5195
	1.27523	2.37871		P value summary	ns
	2.35736	2.53434		Significantly different (P < 0.05)?	No
	1.20563	1.06319
	1.01791	1.01839
	1.09221	1.01913
	2.5254	1.8587
	2.04723	2.77363
	3.79493	4.10338

## Sheet: Fig 3B
	EZR VST counts		CCR5 VST counts		CRTAM VST counts		CXCR5 VST counts		CD69 VST counts		ITGAE VST counts		S1PR1 VST counts			Paired t test (EZR)
	PB	LN	PB	LN	PB	LN	PB	LN	PB	LN	PB	LN	PB	LN		P value	<0.0001
	13.1806	13.8817	9.53763	10.3252	10.3801	10.402	8.69426	8.80316	9.91752	10.6972	8.98395	9.08325	11.2208	11.5263		P value summary	****
	13.6062	13.863	9.40556	10.2057	10.585	10.2888	7.96402	7.81943	10.4649	11.2276	9.21036	9.31723	11.259	11.1438		Significantly different (P < 0.05)?	Yes
	13.4108	14.0197	9.59625	9.68277	9.75621	10.1641	7.93713	7.61889	10.8078	11.002	8.33428	8.81037	11.383	11.551
	13.1578	13.647	9.68672	10.0197	10.5963	11.0018	8.30894	9.51768	11.4172	10.4738	8.94101	10.0775	10.9912	11.2058		Paired t test (CCR5)
	12.9788	13.7132	9.50547	10.3224	10.2415	11.0594	8.97449	9.06417	11.6137	10.7893	8.85043	10.1621	10.6344	11.1117		P value	<0.0001
	13.2706	13.5913	9.21635	9.94322	10.5896	10.8932	8.61382	9.21609	11.5113	10.4155	9.04404	9.99484	10.9988	11.2422		P value summary	****
	13.0513	13.8756	10.3622	10.426	10.2315	10.9714	9.18774	9.75548	10.3746	10.0377	9.71793	10.8317	11.3584	10.8812		Significantly different (P < 0.05)?	Yes
	13.1025	13.8663	10.1261	10.7326	10.4111	11.265	9.41703	9.69721	10.275	10.6234	9.1353	10.8392	11.3878	10.4887
	13.0469	13.72	10.3539	10.437	10.4575	10.9843	9.02428	9.9087	10.3237	10.5301	10.0242	10.6668	11.1724	10.5284		Paired t test (CRTAM)
	13.2891	14.1153	9.29639	10.7654	9.99717	10.7819	9.23924	10.1418	9.48148	10.69	9.64144	11.0815	11.0338	9.9614		P value	<0.0001
	13.3965	13.9996	9.35292	10.7824	10.2829	10.5224	9.3277	10.1453	9.95437	10.7561	9.92298	11.2238	10.7381	9.97267		P value summary	****
	13.3291	13.8753	8.99551	10.8077	10.425	10.5662	9.15631	10.0898	10.0875	10.6605	9.81048	10.9445	10.9724	9.6528		Significantly different (P < 0.05)?	Yes
	13.5161	13.9768	10.1472	10.8311	10.4814	11.0816	9.20895	10.3576	10.2712	11.5943	13.8054	13.7063	11.2625	9.01109
	13.6198	14.1427	9.88077	10.8298	10.4697	10.9722	9.4718	10.1307	10.4099	11.5905	13.9179	13.6368	11.4528	9.06934		Paired t test (CXCR5)
	13.4933	14.0546	10.001	10.5987	10.5071	11.0445	9.65563	10.3837	10.4113	11.5651	13.7452	13.7747	11.4192	9.11468		P value	<0.0001
	12.8726	13.1613	8.55969	9.82719	10.0989	10.276	9.30405	10.0362	10.3013	11.0984	9.32218	9.46452	11.2054	10.1939		P value summary	****
	12.804	13.3119	8.48353	9.61604	10.1919	10.1841	8.75232	10.0581	10.3561	10.9378	9.52282	9.2927	11.5588	10.4396		Significantly different (P < 0.05)?	Yes
	12.8751	13.1589	8.60523	9.72593	10.0973	10.2437	9.41834	10.033	10.1828	10.9802	8.94381	9.54775	11.3345	9.82486
	13.2382	13.6273	9.35979	9.91573	10.0413	10.9785	9.1689	8.83014	10.219	11.117	8.87597	10.0099	10.6578	8.76816		Paired t test (CD69)
	13.3478	13.952	9.41238	10.2258	10.3317	10.6913	9.38646	9.23083	10.5061	11.1372	9.87292	9.95426	10.5776	9.4295		P value	0.0026
	13.2477	13.6874	9.6859	10.5657	9.8309	10.8199	9.55108	9.79284	10.0244	10.9752	10.1331	9.99088	10.2826	9.43736		P value summary	**
	13.3277	13.6615	9.9993	10.3432	10.2928	10.3819	9.72364	9.9254	9.76768	10.8476	9.46207	9.6595	10.7458	10.6639		Significantly different (P < 0.05)?	Yes
	13.3426	13.8981	10.2628	10.7743	10.0862	10.8343	9.55797	10.0268	10.6293	10.8728	9.81034	9.53439	10.6867	10.5248
	13.104	13.7706	10.6116	10.6966	9.55003	10.1592	9.77447	9.83627	10.5692	10.5803	9.74722	9.71018	10.7106	10.7189		Paired t test (ITGAE)
																P value	0.0005
																P value summary	***
																Significantly different (P < 0.05)?	Yes
																Paired t test (S1PR1)
																P value	0.0002
																P value summary	***
																Significantly different (P < 0.05)?	Yes

## Sheet: Fig 3D
	ssGSEA: Interferon		Follicular Homing		T Cell Activation		Tissue Retention		Recirculation			Paired t test (Interferon)
	PB	LN	PB	LN	PB	LN	PB	LN	PB	LN		P value	<0.0001
	1.75001	1.7329	2.23152	2.29351	2.14251	2.14168	3.62081	3.74934	1.51905	1.47934		P value summary	****
	1.80318	1.65443	2.22578	2.2769	2.16048	2.15218	3.53943	3.66048	1.55016	1.48718		Significantly different (P < 0.05)?	Yes
	1.80215	1.67641	2.22395	2.26725	2.10913	2.1343	3.47435	3.56983	1.48009	1.43877
	1.91124	1.81655	2.18556	2.23953	2.15705	2.17051	3.45224	3.70499	1.48063	1.45424		Paired t test (Follicular Homing)
	1.96106	1.77083	2.20719	2.24153	2.13951	2.18414	3.54705	3.72031	1.42214	1.4007		P value	0.0003
	1.93521	1.76824	2.21719	2.30109	2.15288	2.15806	3.52459	3.65257	1.3499	1.39893		P value summary	***
	1.77562	1.73408	2.27716	2.3245	2.10885	2.14753	3.38892	3.76956	1.40441	1.51629		Significantly different (P < 0.05)?	Yes
	1.88684	1.716	2.26204	2.3097	2.16274	2.11081	3.52437	3.51491	1.54767	1.58299
	1.83171	1.64345	2.26998	2.32802	2.15606	2.09784	3.60431	3.54916	1.42242	1.44704		Paired t test (T Cell Activation)
	1.81487	1.77028	2.18929	2.28745	2.14591	2.30085	3.43895	3.76369	1.47563	1.40182		P value	0.0016
	1.89977	1.7779	2.21112	2.23708	2.20297	2.30263	3.48934	3.8289	1.46327	1.40073		P value summary	**
	1.89348	1.7332	2.26204	2.30191	2.17522	2.26469	3.58232	3.68064	1.36503	1.49424		Significantly different (P < 0.05)?	Yes
	1.85196	1.82216	2.19211	2.21611	2.20247	2.26096	3.74825	3.82774	1.4622	1.40824
	1.83692	1.78661	2.22045	2.21023	2.16561	2.28073	3.82732	3.80286	1.48565	1.40544		Paired t test (Tissue Retention)
	1.83647	1.77722	2.19057	2.21324	2.21487	2.30376	3.75551	3.86188	1.44312	1.42436		P value	<0.0001
	1.78496	1.87375	2.17336	2.26035	2.14206	2.19042	3.60527	3.78914	1.44751	1.4576		P value summary	****
	1.76897	1.86648	2.20991	2.24465	2.16203	2.19295	3.57956	3.66208	1.40967	1.44476		Significantly different (P < 0.05)?	Yes
	1.80436	1.83907	2.20086	2.26939	2.14047	2.1532	3.60087	3.78226	1.44604	1.44816
	1.91867	1.72052	2.2601	2.18528	2.25138	2.15796	3.62427	3.72787	1.35123	1.54505		Paired t test (Recirculation)
	1.93982	1.71216	2.20506	2.21035	2.11463	2.23839	3.60981	3.84494	1.43885	1.54391		P value	0.3348
	1.81568	1.80168	2.24171	2.17477	2.12179	2.26146	3.6978	3.73281	1.56919	1.59287		P value summary	ns
	1.79847	1.71845	2.2349	2.31281	2.11887	2.19595	3.64774	3.87324	1.53876	1.49562		Significantly different (P < 0.05)?	No
	1.8802	1.63012	2.29038	2.2995	2.12783	2.18349	3.4725	3.79914	1.43146	1.40273
	1.7768	1.7036	2.25301	2.34578	2.08708	2.19204	3.61496	3.71207	1.34578	1.58949

## Sheet: Fig 4B
	% perforin+ granzyme B+					Wilcoxon matched-pairs signed rank test: PB Tet vs Total
	Total PB	Tet PB	Total LN	Tet LN		P value	0.7334
	2.65	1.62	0.15	1.54		P value summary	ns
	8.58	11.5	0.8	1.52		Significantly different (P < 0.05)?	No
	7.41	9.68	0.21	0
	19.8	24.7	1.47	5.56		Wilcoxon matched-pairs signed rank test: LN Tet vs Total
	18.1	15	1.61	5.71		P value	0.0024
	26.2	11.7	2.5	4.52		P value summary	**
	0.85	0.34	0.027	0		Significantly different (P < 0.05)?	Yes
	14.4	8.47	0.94	2.15
	29.7	37.1	2.29	13.6		Wilcoxon matched-pairs signed rank test: Total PB vs LN
	3.81	3.9	0.4	1.81		P value	0.0005
	12.7	13.9	0.35	0.88		P value summary	***
	13.7	4.88	4.34	8.91		Significantly different (P < 0.05)?	Yes
						Wilcoxon matched-pairs signed rank test: Tet PB vs LN
						P value	0.0034
						P value summary	**
						Significantly different (P < 0.05)?	Yes

## Sheet: Fig 4C
	LN % perforin+ granzyme B+				Unpaired t test: Contr. vs HIV-
	HIV-	Contr.	ART		P value	0.0093
	0.4	0.23	0.28		P value summary	**
	0.13	2.29	2.26		Significantly different (P < 0.05)?	Yes
	0.056	2.5	1.62
	0	4.34	0.53		Unpaired t test: ART vs HIV-
	0.25	2.18	0.66		P value	0.0381
	1.4	3.24	0.62		P value summary	*
		0.94	0.89		Significantly different (P < 0.05)?	Yes
			0.76
			1.61		Unpaired t test: Contr. vs ART
			2.03		P value	0.0412
					P value summary	*
					Significantly different (P < 0.05)?	Yes

## Sheet: Fig 4F
	LN % perforin+ granzyme B+					Wilcoxon matched-pairs signed rank test:TCM vs TN/TSCM
	TN/TSCM	TCM	TEM	TEMRA		P value	0.7089
	0	0	0	1.41		P value summary	ns
	0	0	4.84	1.27		Significantly different (P < 0.05)?	No
	0.13	0	1.51	0.64
	0	0	0.24	0.58		Wilcoxon matched-pairs signed rank test:TEM vs TN/TSCM
	0.044	0	0.24	1.69		P value	<0.0001
	0.15	0.67	5.04	7.14		P value summary	****
	0.25	0	2.17	4.12		Significantly different (P < 0.05)?	Yes
	0	0	0	0.85
	0.087	0	1.61	1.05		Wilcoxon matched-pairs signed rank test:TEMRA vs TN/TSCM
	2.63	1.57	5.56	4.44		P value	<0.0001
	0.21	0.6	1.27	1.38		P value summary	****
	0	0.36	0.91	3.97		Significantly different (P < 0.05)?	Yes
	0.3	0.83	3.5	2.5
	0	0.36	1.33	2.04		Wilcoxon matched-pairs signed rank test:TEM vs TCM
	0.052	0.17	1.16	2.23		P value	<0.0001
	0.62	1.36	2.21	1.47		P value summary	****
	0	0	0.39	0		Significantly different (P < 0.05)?	Yes
	0	0	0	0
	0	0	0.81	0		Wilcoxon matched-pairs signed rank test:TEMRA vs TCM
	1.14	0.46	4.4	5.04		P value	<0.0001
	0.74	0.54	3.06	6.24		P value summary	****
	0.73	0.55	1.78	2.48		Significantly different (P < 0.05)?	Yes
						Wilcoxon matched-pairs signed rank test:TEMRA vs TEM
						P value	0.2572
						P value summary	ns
						Significantly different (P < 0.05)?	No

[truncated: 16 more sheets: Fig 5B, Fig 5D, Fig 5E, Fig 5F, Fig 5H, Fig 5I, Fig 5J, Fig 6B, Fig 6D, Fig S1A, Fig S1C, Fig S3A, Fig S3B, Fig S3D, Fig S3E, Fig S4C]
